# Supplementary material for: Health‐care interventions to promote and assist tobacco cessation: a review of efficacy, effectiveness and affordability for use in national guideline development
Source: Addiction. 2015 Jul 29;110(9):1388–403. doi: 10.1111/add.12998 (PMC4737108; doi:10.1111/add.12998)
Supplement: Supplementary file 3 — Supporting info item [file ADD-110-1388-s003.xlsm]

## Sheet: Cover
	Affordability Calculator for healthcare interventions to promote and assist tobacco cessation v1.8
	This tool allows you to calculate the affordability, using a WHO definition, of tobacco cessation interventions in your country. These estimates can then be used as a basis for considering which interventions to prioritise.
	Note: you may need to enable macros to run the tool. Click here for guidance go to http://bit.ly/ExcelMacros
	For more information:	The tool uses data from the accompanying international review of efficacy and effectiveness and other standard sources:
		West R, Raw M, McNeill A, Stead L, Aveyard P, Britton J, Stapleton J, McRobbie H, Pokhrel S, Lester-George, A, Borland R. Healthcare interventions to promote and assist tobacco cessation: a review of efficacy, effectiveness and affordability for use in national guideline development. 2014, manuscript in preparation.

## Sheet: Legacy
		Affordability Calculator for healthcare interventions to promote and assist tobacco cessation v1.1 (Excel Legacy view)
		Country:		Income category:	Region:		Per capita GDP:	Physician salary:		Other Health Worker salary:
							9928.04	65194	97.0149	40265	59.9182
				Enter a comment if you wish							ICER at unity:
											130
		Intervention		Effect (%pt increase in 12-month success rates)	Physician hrs	Other health worker hrs	Unit manpower cost (international dollars)	Unit materials/drug cost	Total cost (international dollars)	ICER	Affordability: >1=affordable
1		Brief advice		2	0.6	0	58.2089	0	58.2089	3783.58	2.62398
2		Behavioural support: in person		4	0	3	179.754	0	179.754	5842.02	1.69942
3		Behavioural support: telephone		3	0	2	119.836	0	119.836	5192.91	1.91185
4		Text messaging		4	0	0	0	0	0	0	0
5		Printed materials		2	0	0.2	11.9836	0	11.9836	778.936	12.7456
6		Single form NRT		6	0.6	0	58.2089	0	58.2089	1261.19	7.87194
7		Bupropion		7	1	0	97.0149	0	97.0149	1801.7	5.51036
8		Nortriptyline		10	2	0	194.03	0	194.03	2522.39	3.93597
9		Varenicline		15	1	0	97.0149	0	97.0149	840.796	11.8079
10		Cytisine		6	0.6	0	58.2089	0	58.2089	1261.19	7.87194
		Combination therapies:
11		In person support+ single NRT		10	0.6	4	297.882	0	297.882	3872.46	2.56375
12		Dual NRT		11	0.6	0	58.2089	0	58.2089	687.924	14.4319
13		In person support+ dual NRT		21	0.6	4	297.882	0	297.882	1844.03	5.38389
		Notes:
		1	All costs are in international dollars. See http://mdgs.un.org/unsd/mdg/SeriesDetail.aspx?srid=699 for conversion table
		2	ICER at unity =cost per life year gained per 1 percentage point increase in 6 month cessation rate in UK for 35-54 age group, if the incremental cost of implementation per smoker treated is $1. A 3.5% temporal discounting is applied. The data is from Stapleton et al. (2011)
		3	ICER at unity may differ from country to country; we suggest to leave as is, unless you have good evidence that it is different, or want to do a sensitivity analysis. Higher ratios mean that stopping smoking is less beneficial in that country.
		4	If the ICER = per capita GDP, then affordability = 1 and any ratio of 1 or better should be considered as good value (see review)
		5	Physician cost per hour is based on annual salary for medical officer from http://www.who.int/choice/costs/prog_costs/ , assuming 4 weeks paid holiday and 35 hour week, with 100% additional costs for accommodation, servicing and on-costs (2005 data)
		6	Other worker cost per hour is based on annual salary for a registered nurse from http://www.who.int/choice/costs/prog_costs/ , assuming 4 weeks paid holiday and 35 hour week with 100% additional costs for accommodation, servicing and on-costs (2005 data)
		7	Per capita GDP is taken from http://data.worldbank.org/indicator/NY.GDP.PCAP.PP.CD
		8	Physician hours per treatment is based on estimated contact time plus 100% for training and additional administrative work
		9	Other worker hours per treatment is based on estimated contact time plus 100% for training and additional administrative work
		10	Text messaging costs are based on telecon costs plus set up costs spread over large number of users and promotion
		11	Internet costs are based on hosting costs plus texting costs plus set up costs spread over large number of users and promotion
		12	Medication costs are based on actual prices or projected prices if the drug were to be available derived from costs where currently available
		13	Physician time for medications is based on side-effect profile that would need managing
		14	Effects for combinations involve adding effects for components
		15	Medication costs are obtained from local sources
		16	GDP - 2011 data

## Sheet: UI Controls
Current Country
Current WHO subregion
Current GDP Year	2013
Current GDP	9928.04
ICER at unity	130
Inflator	1.25
Current Physician Salary	65194	97.0149	(Annual | Hourly)
Current Nurse Salary	40265	59.9182	(Annual | Hourly)
Sheets Unlocked	-1
Current Currency	$
Conversion Factor	1
Language	English

## Sheet: Interventions
Country	Intervention	IndNo	Effect	Physician hrs	Other health worker hrs		Unit materials/drug cost
BRA	Brief advice	1	2	0.6	0	0	0	Brazil
BRA	Behavioural support: in person	2	4	0	3		0	Brazil
BRA	Behavioural support: telephone	3	3	0	2		0	Brazil
BRA	Text messaging	4	4	0	0		10	Brazil
BRA	Printed materials	5	2	0	0.2		10	Brazil
BRA	Single form NRT	6	6	0.6	0		150	Brazil
BRA	Bupropion	7	7	1	0		100	Brazil
BRA	Nortriptyline	8	10	2	0		20	Brazil
BRA	Varenicline	9	15	1	0		300	Brazil
BRA	Cytisine	10	6	0.6	0		20	Brazil
BRA	In person support+ single NRT	11	10	0.6	4		150	Brazil
BRA	Dual NRT	12	11	0.6	0		300	Brazil
BRA	In person support+ dual NRT	13	21	0.6	4		300	Brazil
CHN	Brief advice	1	2	0.6	0		0	China
CHN	Behavioural support: in person	2	4	0	3		0	China
CHN	Behavioural support: telephone	3	3	0	2		0	China
CHN	Text messaging	4	4	0	0		10	China
CHN	Printed materials	5	2	0	0.2		10	China
CHN	Single form NRT	6	6	0.6	0		150	China
CHN	Bupropion	7	7	1	0		100	China
CHN	Nortriptyline	8	10	2	0		20	China
CHN	Varenicline	9	15	1	0		300	China
CHN	Cytisine	10	6	0.6	0		20	China
CHN	In person support+ single NRT	11	10	0.6	4		150	China
CHN	Dual NRT	12	11	0.6	0		300	China
CHN	In person support+ dual NRT	13	21	0.6	4		300	China
CZE	Brief advice	1	2	0.6	0	0	0	Czech Republic
CZE	Behavioural support: in person	2	4	0	3	0	0	Czech Republic
CZE	Behavioural support: telephone	3	3	0	2	0	0	Czech Republic
CZE	Text messaging	4	4	0	0	0	10	Czech Republic
CZE	Printed materials	5	2	0	0.2	0	10	Czech Republic
CZE	Single form NRT	6	6	0.6	0	0	150	Czech Republic
CZE	Bupropion	7	7	1	0	0	100	Czech Republic
CZE	Nortriptyline	8	10	2	0	0	20	Czech Republic
CZE	Varenicline	9	15	1	0	0	300	Czech Republic
CZE	Cytisine	10	6	0.6	0	0	20	Czech Republic
CZE	In person support+ single NRT	11	10	0.6	4	0	150	Czech Republic
CZE	Dual NRT	12	11	0.6	0	0	300	Czech Republic
CZE	In person support+ dual NRT	13	21	0.6	4	0	300	Czech Republic
EGY	Brief advice	1	2	0.6	0		0	Egypt
EGY	Behavioural support: in person	2	4	0	3		0	Egypt
EGY	Behavioural support: telephone	3	3	0	2		0	Egypt
EGY	Text messaging	4	4	0	0		10	Egypt
EGY	Printed materials	5	2	0	0.2		10	Egypt
EGY	Single form NRT	6	6	0.6	0		150	Egypt
EGY	Bupropion	7	7	1	0		100	Egypt
EGY	Nortriptyline	8	10	2	0		20	Egypt
EGY	Varenicline	9	15	1	0		300	Egypt
EGY	Cytisine	10	6	0.6	0		20	Egypt
EGY	In person support+ single NRT	11	10	0.6	4		150	Egypt
EGY	Dual NRT	12	11	0.6	0		300	Egypt
EGY	In person support+ dual NRT	13	21	0.6	4		300	Egypt
IND	Brief advice	1	2	0.6	0		0	India
IND	Behavioural support: in person	2	4	0	3		0	India
IND	Behavioural support: telephone	3	3	0	2		0	India
IND	Text messaging	4	4	0	0		10	India
IND	Printed materials	5	2	0	0.2		10	India
IND	Single form NRT	6	6	0.6	0		150	India
IND	Bupropion	7	7	1	0		100	India
IND	Nortriptyline	8	10	2	0		20	India
IND	Varenicline	9	15	1	0		300	India
IND	Cytisine	10	6	0.6	0		20	India
IND	In person support+ single NRT	11	10	0.6	4		150	India
IND	Dual NRT	12	11	0.6	0		300	India
IND	In person support+ dual NRT	13	21	0.6	4		300	India
NPL	Brief advice	1	2	0.3	0	0	0	Nepal
NPL	Behavioural support: in person	2	4	0	3		0	Nepal
NPL	Behavioural support: telephone	3	3	0	2		0	Nepal
NPL	Text messaging	4	4	0	0		5	Nepal
NPL	Printed materials	5	2	0	0.2		5	Nepal
NPL	Single form NRT	6	6	0.6	0		150	Nepal
NPL	Bupropion	7	7	1	0		100	Nepal
NPL	Nortriptyline	8	10	2	0		20	Nepal
NPL	Varenicline	9	15	1	0		300	Nepal
NPL	Cytisine	10	6	0.6	0		20	Nepal
NPL	In person support+ single NRT	11	10	0.6	4		150	Nepal
NPL	Dual NRT	12	11	0.6	0		300	Nepal
NPL	In person support+ dual NRT	13	21	0.6	4		300	Nepal
RUS	Brief advice	1	2	0.6	0		0	Russian Federation
RUS	Behavioural support: in person	2	4	0	3		0	Russian Federation
RUS	Behavioural support: telephone	3	3	0	2		0	Russian Federation
RUS	Text messaging	4	4	0	0		10	Russian Federation
RUS	Printed materials	5	2	0	0.2		10	Russian Federation
RUS	Single form NRT	6	6	0.6	0		150	Russian Federation
RUS	Bupropion	7	7	1	0		100	Russian Federation
RUS	Nortriptyline	8	10	2	0		20	Russian Federation
RUS	Varenicline	9	15	1	0		300	Russian Federation
RUS	Cytisine	10	6	0.6	0		20	Russian Federation
RUS	In person support+ single NRT	11	10	0.6	4		150	Russian Federation
RUS	Dual NRT	12	11	0.6	0		300	Russian Federation
RUS	In person support+ dual NRT	13	21	0.6	4		300	Russian Federation
ZAF	Brief advice	1	2	0.6	0		0	South Africa
ZAF	Behavioural support: in person	2	4	0	3		0	South Africa
ZAF	Behavioural support: telephone	3	3	0	2		0	South Africa
ZAF	Text messaging	4	4	0	0		10	South Africa
ZAF	Printed materials	5	2	0	0.2		10	South Africa
ZAF	Single form NRT	6	6	0.6	0		150	South Africa
ZAF	Bupropion	7	7	1	0		100	South Africa
ZAF	Nortriptyline	8	10	2	0		20	South Africa
ZAF	Varenicline	9	15	1	0		300	South Africa
ZAF	Cytisine	10	6	0.6	0		20	South Africa
ZAF	In person support+ single NRT	11	10	0.6	4		150	South Africa
ZAF	Dual NRT	12	11	0.6	0		300	South Africa
ZAF	In person support+ dual NRT	13	21	0.6	4		300	South Africa
GBR	Brief advice	1	2	0.6	0		0	United Kingdom
GBR	Behavioural support: in person	2	4	0	3		0	United Kingdom
GBR	Behavioural support: telephone	3	3	0	2		0	United Kingdom
GBR	Text messaging	4	4	0	0		10	United Kingdom
GBR	Printed materials	5	2	0	0.2		10	United Kingdom
GBR	Single form NRT	6	6	0.6	0		150	United Kingdom
GBR	Bupropion	7	7	1	0		100	United Kingdom
GBR	Nortriptyline	8	10	2	0		20	United Kingdom
GBR	Varenicline	9	15	1	0		300	United Kingdom
GBR	Cytisine	10	6	0.6	0		20	United Kingdom
GBR	In person support+ single NRT	11	10	0.6	4		150	United Kingdom
GBR	Dual NRT	12	11	0.6	0		300	United Kingdom
GBR	In person support+ dual NRT	13	21	0.6	4		300	United Kingdom
URY	Brief advice	1	2	0.6	0		0	Uruguay
URY	Behavioural support: in person	2	4	0	3		0	Uruguay
URY	Behavioural support: telephone	3	3	0	2		0	Uruguay
URY	Text messaging	4	4	0	0		10	Uruguay
URY	Printed materials	5	2	0	0.2		10	Uruguay
URY	Single form NRT	6	6	0.6	0		150	Uruguay
URY	Bupropion	7	7	1	0		100	Uruguay
URY	Nortriptyline	8	10	2	0		20	Uruguay
URY	Varenicline	9	15	1	0		300	Uruguay
URY	Cytisine	10	6	0.6	0		20	Uruguay
URY	In person support+ single NRT	11	10	0.6	4		150	Uruguay
URY	Dual NRT	12	11	0.6	0		300	Uruguay
URY	In person support+ dual NRT	13	21	0.6	4		300	Uruguay
CUSTOM	Brief advice	1	2	0.6	0	0	0	Custom
CUSTOM	Behavioural support: in person	2	4	0	3	0	0	Custom
CUSTOM	Behavioural support: telephone	3	3	0	2	0	0	Custom
CUSTOM	Text messaging	4	4	0	0	0	10	Custom
CUSTOM	Printed materials	5	2	0	0.2	0	10	Custom
CUSTOM	Single form NRT	6	6	0.6	0	0	150	Custom
CUSTOM	Bupropion	7	7	1	0	0	100	Custom
CUSTOM	Nortriptyline	8	10	2	0	0	20	Custom
CUSTOM	Varenicline	9	15	1	0	0	300	Custom
CUSTOM	Cytisine	10	6	0.6	0	0	20	Custom
CUSTOM	In person support+ single NRT	11	10	0.6	4	0	150	Custom
CUSTOM	Dual NRT	12	11	0.6	0	0	300	Custom
CUSTOM	In person support+ dual NRT	13	21	0.6	4	0	300	Custom
CSTM1	Brief advice	1	2	0.6	0	0	0	Bolivia
CSTM1	Behavioural support: in person	2	4	0	3	0	0	Bolivia
CSTM1	Behavioural support: telephone	3	3	0	2	0	0	Bolivia
CSTM1	Text messaging	4	4	0	0	0	10	Bolivia
CSTM1	Printed materials	5	2	0	0.2	0	10	Bolivia
CSTM1	Single form NRT	6	6	0.6	0	0	150	Bolivia
CSTM1	Bupropion	7	7	1	0	0	100	Bolivia
CSTM1	Nortriptyline	8	10	2	0	0	20	Bolivia
CSTM1	Varenicline	9	15	1	0	0	300	Bolivia
CSTM1	Cytisine	10	6	0.6	0	0	20	Bolivia
CSTM1	In person support+ single NRT	11	10	0.6	4	0	150	Bolivia
CSTM1	Dual NRT	12	11	0.6	0	0	300	Bolivia
CSTM1	In person support+ dual NRT	13	21	0.6	4	0	300	Bolivia

## Sheet: Country Coding
Country Code	Country Name	WHO Region Code	WHO Region Name	WHO Subregion	Income Level	CURRENCY	SYMBOL	Currency Name
AFG	Afghanistan	EMR	Eastern Mediterranean	EMRO D	Low	AFN	AFN	Afghanis	Eastern Med (D)
ALB	Albania	EUR	European	EURO B	Upper middle	ALL	Lek	Albanian Leks	European (B)
DZA	Algeria	AFR	African	AFRO D	Upper middle				African (D)
ASM	American Samoa	RESIDUAL	Residual	RESIDUAL	Upper middle
AND	Andorra	EUR	European	EURO A	High				European (A)
AGO	Angola	AFR	African	AFRO D	Upper middle				African (D)
ATG	Antigua & Barbuda	AMR	Americas	AMRO B	High				Americas (B)
ARG	Argentina	AMR	Americas	AMRO B	Upper middle	ARS	$	Argentinian Pesos	Americas (B)
ARM	Armenia	EUR	European	EURO B	Lower middle				European (B)
ABW	Aruba	RESIDUAL	Residual	RESIDUAL	High
AUS	Australia	WPR	Western Pacific	WPRO A	High	AUD	$	Australian Dollars	W. Pacific (A)
AUT	Austria	EUR	European	EURO A	High	EUR	€	Euros	European (A)
AZE	Azerbaijan	EUR	European	EURO B	Upper middle	AZN	AZN	Azerbaijani New Manats	European (B)
BHS	Bahamas	AMR	Americas	AMRO B	High	BSD	$	Bahamas Dollars	Americas (B)
BHR	Bahrain	EMR	Eastern Mediterranean	EMRO B	High				Eastern Med (B)
BGD	Bangladesh	SEAR	South-East Asia	SEARO D	Low				SE Asia (D)
BRB	Barbados	AMR	Americas	AMRO B	High	BBD	$	Barbados Dollars	Americas (B)
BLR	Belarus	EUR	European	EURO C	Upper middle	BYR	p.	Belarus Rubles	European (C)
BEL	Belgium	EUR	European	EURO A	High	EUR	€	Euros	European (A)
BLZ	Belize	AMR	Americas	AMRO B	Upper middle	BZD	BZ$	Belize Dollars	Americas (B)
BEN	Benin	AFR	African	AFRO D	Low				African (D)
BMU	Bermuda	RESIDUAL	Residual	RESIDUAL	High
BTN	Bhutan	SEAR	South-East Asia	SEARO D	Lower middle				SE Asia (D)
BOL	Bolivia	AMR	Americas	AMRO D	Lower middle	BOB	$b	Bolivian Bolivianos	Americas (D)
BIH	Bosnia & Herzegovina	EUR	European	EURO B	Upper middle	BAM	KM	Convertible Markas	European (B)
BWA	Botswana	AFR	African	AFRO E	Upper middle	BWP	P	Botswanan Pulas	African (E)
BRA	Brazil	AMR	Americas	AMRO B	Upper middle	BRL	R$	Brazillian Reals	Americas (B)
BRN	Brunei Darussalam	WPR	Western Pacific	WPRO A	High	BND	$	Darussalam Dollars	W. Pacific (A)
BGR	Bulgaria	EUR	European	EURO B	Upper middle	BGN	BGN	Bulgaria Levs	European (B)
BFA	Burkina Faso	AFR	African	AFRO D	Low				African (D)
BDI	Burundi	AFR	African	AFRO E	Low				African (E)
KHM	Cambodia	WPR	Western Pacific	WPRO B	Low	KHR	KHR	Cambodian Riels	W. Pacific (B)
CMR	Cameroon	AFR	African	AFRO D	Lower middle				African (D)
CAN	Canada	AMR	Americas	AMRO A	High	CAD	$	Canadian Dollars	Americas (A)
CPV	Cape Verde	AFR	African	AFRO D	Lower middle				African (D)
CYM	Cayman Islands	RESIDUAL	Residual	RESIDUAL	High
CAF	Central African Republic	AFR	African	AFRO E	Low				African (E)
TCD	Chad	AFR	African	AFRO D	Low				African (D)
CHI	Channel Islands	RESIDUAL	Residual	RESIDUAL	High
CHL	Chile	AMR	Americas	AMRO B	High	CLP	$	Chilean Pesos	Americas (B)
CHN	China	WPR	Western Pacific	WPRO B	Upper middle	CNY	¥	Chinese Yuan	W. Pacific (B)
COL	Colombia	AMR	Americas	AMRO B	Upper middle	COP	$	Colombian Pesos	Americas (B)
COM	Comoros	AFR	African	AFRO D	Low				African (D)
COG	Congo	AFR	African	AFRO E	Lower middle				African (E)
CRI	Costa Rica	AMR	Americas	AMRO B	Upper middle	CRC	¢	Costa Rican Colons	Americas (B)
CIV	Côte d'Ivoire	AFR	African	AFRO E	Lower middle				African (E)
HRV	Croatia	EUR	European	EURO A	High	HRK	kn	Croatian Kunas	European (A)
CUB	Cuba	AMR	Americas	AMRO A	Upper middle				Americas (A)
CUW	Curacao	AMR	Americas	AMRO B	High				Americas (B)
CYP	Cyprus	EUR	European	EURO A	High	EUR	€	Euros	European (A)
CZE	Czech Republic	EUR	European	EURO A	High	CZK	Kc	Czech Korunas	European (A)
PRK	Democratic People's Republic of Korea	SEAR	South-East Asia	SEARO D	Low				SE Asia (D)
COD	Democratic Republic of the Congo	AFR	African	AFRO E	Low				African (E)
DNK	Denmark	EUR	European	EURO A	High	DKK	kr	Danish Krones	European (A)
DJI	Djibouti	EMR	Eastern Mediterranean	EMRO D	Lower middle				Eastern Med (D)
DMA	Dominica	AMR	Americas	AMRO B	Upper middle				Americas (B)
DOM	Dominican Republic	AMR	Americas	AMRO B	Upper middle	DOP	RD$	Dominican Pesos	Americas (B)
ECU	Ecuador	AMR	Americas	AMRO D	Upper middle				Americas (D)
EGY	Egypt	EMR	Eastern Mediterranean	EMRO D	Lower middle	EGP	£	Egyptian Pounds	Eastern Med (D)
SLV	El Salvador	AMR	Americas	AMRO B	Lower middle	SVC	$	El Salvadorian Colons	Americas (B)
GNQ	Equatorial Guinea	AFR	African	AFRO D	High				African (D)
ERI	Eritrea	AFR	African	AFRO E	Low				African (E)
EST	Estonia	EUR	European	EURO C	High	EUR	€	Euros	European (C)
ETH	Ethiopia	AFR	African	AFRO E	Low				African (E)
FRO	Faeroe Islands	RESIDUAL	Residual	RESIDUAL	High
FJI	Fiji	WPR	Western Pacific	WPRO B	Upper middle	FJD	$	Fijian Dollars	W. Pacific (B)
FIN	Finland	EUR	European	EURO A	High	EUR	€	Euros	European (A)
FRA	France	EUR	European	EURO A	High	EUR	€	Euros	European (A)
PYF	French Polynesia	RESIDUAL	Residual	RESIDUAL	High
GAB	Gabon	AFR	African	AFRO D	Upper middle				African (D)
GMB	Gambia	AFR	African	AFRO D	Low				African (D)
GEO	Georgia	EUR	European	EURO B	Lower middle				European (B)
DEU	Germany	EUR	European	EURO A	High	EUR	€	Euros	European (A)
GHA	Ghana	AFR	African	AFRO D	Lower middle	GHC	¢	Ghanan Cedis	African (D)
GRC	Greece	EUR	European	EURO A	High	EUR	€	Euros	European (A)
GRL	Greenland	RESIDUAL	Residual	RESIDUAL	High
GRD	Grenada	AMR	Americas	AMRO B	Upper middle				Americas (B)
GUM	Guam	RESIDUAL	Residual	RESIDUAL	High
GTM	Guatemala	AMR	Americas	AMRO D	Lower middle	GTQ	Q	Guatemalan Quetzals	Americas (D)
GIN	Guinea	AFR	African	AFRO D	Low				African (D)
GNB	Guinea-Bissau	AFR	African	AFRO D	Low				African (D)
GUY	Guyana	AMR	Americas	AMRO B	Lower middle	GYD	$	Guyanan Dollars	Americas (B)
HTI	Haiti	AMR	Americas	AMRO D	Low				Americas (D)
HND	Honduras	AMR	Americas	AMRO B	Lower middle	HNL	L	Honduran Lempiras	Americas (B)
HKG	Hong Kong	WPR	Western Pacific	WPRO B	High	HKD	$	HK Dollars	W. Pacific (B)
HUN	Hungary	EUR	European	EURO C	Upper middle	HUF	Ft	Hungarian Forints	European (C)
ISL	Iceland	EUR	European	EURO A	High	ISK	kr	Icelandic Kronas	European (A)
IND	India	SEAR	South-East Asia	SEARO D	Lower middle	INR	₹	Indian Rupees	SE Asia (D)
IDN	Indonesia	SEAR	South-East Asia	SEARO B	Lower middle	IDR	Rp	Indonesian Rupiahs	SE Asia (B)
IRN	Iran (Islamic Republic of)	EMR	Eastern Mediterranean	EMRO B	Upper middle	IRR	IRR	Iranian Rials	Eastern Med (B)
IRQ	Iraq	EMR	Eastern Mediterranean	EMRO D	Upper middle				Eastern Med (D)
IRL	Ireland	EUR	European	EURO A	High	EUR	€	Euros	European (A)
IMN	Isle of Man	RESIDUAL	Residual	RESIDUAL	Upper middle
ISR	Israel	EUR	European	EURO A	High	ILS	ILS	Israeli Shekels	European (A)
ITA	Italy	EUR	European	EURO A	High	EUR	€	Euros	European (A)
JAM	Jamaica	AMR	Americas	AMRO B	Upper middle	JMD	J$	Jamaican Dollars	Americas (B)
JPN	Japan	WPR	Western Pacific	WPRO A	High	JPY	¥	Japanese Yens	W. Pacific (A)
JOR	Jordan	EMR	Eastern Mediterranean	EMRO B	Upper middle				Eastern Med (B)
KAZ	Kazakhstan	EUR	European	EURO C	Upper middle	KZT	KZT	Kazakh Tenges	European (C)
KEN	Kenya	AFR	African	AFRO E	Low				African (E)
KIR	Kiribati	WPR	Western Pacific	WPRO B	Lower middle				W. Pacific (B)
KSV	Kosovo	EUR	European	EURO B	Lower middle				European (B)
KWT	Kuwait	EMR	Eastern Mediterranean	EMRO B	High				Eastern Med (B)
KGZ	Kyrgyzstan	EUR	European	EURO B	Lower middle	KGS	KGS	Kyrgyz Soms	European (B)
LAO	Lao People's Democratic Republic	WPR	Western Pacific	WPRO B	Lower middle	LAK	LAK	Laos Kips	W. Pacific (B)
LVA	Latvia	EUR	European	EURO C	High	EUR	€	Euros	European (C)
LBN	Lebanon	EMR	Eastern Mediterranean	EMRO B	Upper middle	LBP	£	Lebanese Pounds	Eastern Med (B)
LSO	Lesotho	AFR	African	AFRO E	Lower middle				African (E)
LBR	Liberia	AFR	African	AFRO D	Low	LRD	$	Liberian Dollars	African (D)
LBY	Libyan Arab Jamahiriya	EMR	Eastern Mediterranean	EMRO B	Upper middle				Eastern Med (B)
LIE	Liechtenstein	RESIDUAL	Residual	RESIDUAL	High
LTU	Lithuania	EUR	European	EURO C	High	LTL	Lt	Lithuanian Litass	European (C)
LUX	Luxembourg	EUR	European	EURO A	High	EUR	€	Euros	European (A)
MAC	Macao	WPR	Western Pacific	WPRO B	High				W. Pacific (B)
MDG	Madagascar	AFR	African	AFRO D	Low				African (D)
MWI	Malawi	AFR	African	AFRO E	Low				African (E)
MYS	Malaysia	WPR	Western Pacific	WPRO B	Upper middle	MYR	RM	Malaysian Ringgits	W. Pacific (B)
MDV	Maldives	SEAR	South-East Asia	SEARO D	Upper middle				SE Asia (D)
MLI	Mali	AFR	African	AFRO D	Low				African (D)
MLT	Malta	EUR	European	EURO A	High	EUR	€	Euros	European (A)
MHL	Marshall Islands	WPR	Western Pacific	WPRO B	Upper middle				W. Pacific (B)
MRT	Mauritania	AFR	African	AFRO D	Lower middle				African (D)
MUS	Mauritius	AFR	African	AFRO D	Upper middle	MUR	MUR	Mauritius Rupees	African (D)
MEX	Mexico	AMR	Americas	AMRO B	Upper middle	MXN	$	Mexican Pesos	Americas (B)
FSM	Micronesia (Federated States of)	WPR	Western Pacific	WPRO B	Lower middle				W. Pacific (B)
MCO	Monaco	EUR	European	EURO A	High				European (A)
MNG	Mongolia	WPR	Western Pacific	WPRO B	Lower middle	MNT	MNT	Mongolian Tughriks	W. Pacific (B)
MNE	Montenegro	EUR	European	EURO B	Upper middle				European (B)
MAR	Morocco	EMR	Eastern Mediterranean	EMRO D	Lower middle				Eastern Med (D)
MOZ	Mozambique	AFR	African	AFRO E	Low	MZN	MT	Mozambique Meticals	African (E)
MMR	Myanmar	SEAR	South-East Asia	SEARO D	Low				SE Asia (D)
NAM	Namibia	AFR	African	AFRO E	Upper middle	NAD	$	Namibian Dollars	African (E)
NPL	Nepal	SEAR	South-East Asia	SEARO D	Low	NPR	Rs	Nepalese Rupees	SE Asia (D)
NLD	Netherlands	EUR	European	EURO A	High	EUR	€	Euros	European (A)
NCL	New Caledonia	RESIDUAL	Residual	RESIDUAL	High
NZL	New Zealand	WPR	Western Pacific	WPRO A	High	NZD	$	NZ Dollars	W. Pacific (A)
NIC	Nicaragua	AMR	Americas	AMRO D	Lower middle	NIO	C$	Nicaraguan Cordobas	Americas (D)
NER	Niger	AFR	African	AFRO D	Low				African (D)
NGA	Nigeria	AFR	African	AFRO D	Lower middle	NGN	NGN	Nigerian Nairas	African (D)
MNP	Northern Mariana Islands	RESIDUAL	Residual	RESIDUAL	High
NOR	Norway	EUR	European	EURO A	High	NOK	kr	Norwegian Krones	European (A)
OMN	Oman	EMR	Eastern Mediterranean	EMRO B	High	OMR	OMR	Omani Rials	Eastern Med (B)
PAK	Pakistan	EMR	Eastern Mediterranean	EMRO D	Lower middle	PKR	PKR	Pakistani Rupees	Eastern Med (D)
PLW	Palau	WPR	Western Pacific	WPRO B	Upper middle				W. Pacific (B)
PAN	Panama	AMR	Americas	AMRO B	Upper middle	PAB	B/.	Panaman Balboas	Americas (B)
PNG	Papua New Guinea	WPR	Western Pacific	WPRO B	Lower middle				W. Pacific (B)
PRY	Paraguay	AMR	Americas	AMRO B	Lower middle	PYG	Gs	Paraguayan Guaranis	Americas (B)
PER	Peru	AMR	Americas	AMRO D	Upper middle	PEN	S/.	Peru Nuevan Sols	Americas (D)
PHL	Philippines	WPR	Western Pacific	WPRO B	Lower middle	PHP	PHP	Philippino Pesos	W. Pacific (B)
POL	Poland	EUR	European	EURO B	High	PLN	zl	Polish Zlotys	European (B)
PRT	Portugal	EUR	European	EURO A	High	EUR	€	Euros	European (A)
PRI	Puerto Rico	RESIDUAL	Residual	RESIDUAL	High
QAT	Qatar	EMR	Eastern Mediterranean	EMRO B	High	QAR	QAR	Qatari Riyals	Eastern Med (B)
KOR	Republic of Korea	WPR	Western Pacific	WPRO B	High	KRW	KRW	Korean Wons	W. Pacific (B)
MDA	Republic of Moldova	EUR	European	EURO C	Lower middle				European (C)
ROU	Romania	EUR	European	EURO B	Lower middle	RON	lei	Romanian New Leus	European (B)
RUS	Russian Federation	EUR	European	EURO C	High	RUB	руб	Russian Rubles	European (C)
RWA	Rwanda	AFR	African	AFRO E	Low				African (E)
KNA	Saint Kitts & Nevis	AMR	Americas	AMRO B	High				Americas (B)
LCA	Saint Lucia	AMR	Americas	AMRO B	Upper middle				Americas (B)
VCT	Saint Vincent & the Grenadines	AMR	Americas	AMRO B	Upper middle				Americas (B)
WSM	Samoa	WPR	Western Pacific	WPRO B	Lower middle				W. Pacific (B)
SMR	San Marino	EUR	European	EURO A	High				European (A)
STP	Sao Tome & Principe	AFR	African	AFRO D	Lower middle				African (D)
SAU	Saudi Arabia	EMR	Eastern Mediterranean	EMRO B	High	SAR	SAR	Saudi Riyals	Eastern Med (B)
SEN	Senegal	AFR	African	AFRO D	Lower middle				African (D)
SRB	Serbia	EUR	European	EURO B	Upper middle	RSD	RSD	Serbian Dinars	European (B)
SYC	Seychelles	AFR	African	AFRO D	Upper middle	SCR	SCR	Seychelles Rupees	African (D)
SLE	Sierra Leone	AFR	African	AFRO D	Low				African (D)
SGP	Singapore	WPR	Western Pacific	WPRO A	High	SGD	$	Singapore Dollars	W. Pacific (A)
SXM	Sint Maarten (Dutch part)	EUR	European	EURO A	High				European (A)
SVK	Slovak Republic	EUR	European	EURO B	High	EUR	€	Euros	European (B)
SVN	Slovenia	EUR	European	EURO A	High	EUR	€	Euros	European (A)
SLB	Solomon Islands	WPR	Western Pacific	WPRO B	Lower middle	SBD	$	Solomon Islands Dollars	W. Pacific (B)
SOM	Somalia	EMR	Eastern Mediterranean	EMRO D	Low				Eastern Med (D)
ZAF	South Africa	AFR	African	AFRO E	Upper middle	ZAR	R	S. African Rands	African (E)
SSD	South Sudan	EMR	Eastern Mediterranean	EMRO D	Lower middle				Eastern Med (D)
ESP	Spain	EUR	European	EURO A	High	EUR	€	Euros	European (A)
LKA	Sri Lanka	SEAR	South-East Asia	SEARO B	Lower middle	LKR	LKR	Sri Lankan Rupees	SE Asia (B)
MAF	St. Martin (French part)	EUR	European	EURO A	High				European (A)
SDN	Sudan	EMR	Eastern Mediterranean	EMRO D	Lower middle				Eastern Med (D)
SUR	Suriname	AMR	Americas	AMRO B	Upper middle	SRD	$	Suriname Dollars	Americas (B)
SWZ	Swaziland	AFR	African	AFRO E	Lower middle				African (E)
SWE	Sweden	EUR	European	EURO A	High	SEK	kr	Swedish Kronas	European (A)
CHE	Switzerland	EUR	European	EURO A	High	CHF	CHF	Swiss Francs	European (A)
SYR	Syrian Arab Republic	EMR	Eastern Mediterranean	EMRO B	Lower middle	SYP	£	Syrian Pounds	Eastern Med (B)
TJK	Tajikistan	EUR	European	EURO B	Low				European (B)
THA	Thailand	SEAR	South-East Asia	SEARO B	Upper middle	THB	THB	Thai Bahts	SE Asia (B)
MKD	The former Yugoslav Republic of Macedonia	EUR	European	EURO B	Upper middle	MKD	MKD	Macedonian Denars	European (B)
TLS	Timor-Leste	SEAR	South-East Asia	SEARO D	Low				SE Asia (D)
TGO	Togo	AFR	African	AFRO D	Low				African (D)
TON	Tonga	WPR	Western Pacific	WPRO B	Upper middle				W. Pacific (B)
TTO	Trinidad & Tobago	AMR	Americas	AMRO B	High	TTD	TT$	Trinidad & Tobago Dollars	Americas (B)
TUN	Tunisia	EMR	Eastern Mediterranean	EMRO B	Upper middle				Eastern Med (B)
TUR	Turkey	EUR	European	EURO B	Upper middle	TRY	0	Turkish Liras	European (B)
TKM	Turkmenistan	EUR	European	EURO B	Upper middle				European (B)
TCA	Turks & Caicos Islands	RESIDUAL	Residual	RESIDUAL	High
TUV	Tuvalu	WPR	Western Pacific	WPRO B	Upper middle				W. Pacific (B)
UGA	Uganda	AFR	African	AFRO E	Low				African (E)
UKR	Ukraine	EUR	European	EURO C	Lower middle	UAH	UAH	Ukrainian Hryvnias	European (C)
ARE	United Arab Emirates	EMR	Eastern Mediterranean	EMRO B	High				Eastern Med (B)
GBR	United Kingdom	EUR	European	EURO A	High	GBP	£	Great British Pounds	European (A)
TZA	United Republic of Tanzania	AFR	African	AFRO E	Low				African (E)
USA	United States of America	AMR	Americas	AMRO A	High	USD	$	US Dollars	Americas (A)
VIR	United States Virgin Islands	RESIDUAL	Residual	RESIDUAL	High
URY	Uruguay	AMR	Americas	AMRO B	High	UYU	$U	Uruguayan Pesos	Americas (B)
UZB	Uzbekistan	EUR	European	EURO B	Lower middle	UZS	UZS	Uzbek Soms	European (B)
VUT	Vanuatu	WPR	Western Pacific	WPRO B	Lower middle				W. Pacific (B)
VEN	Venezuela (Bolivarian Republic of)	AMR	Americas	AMRO B	Upper middle	VEF	Bs	Venezuelan Bolivars	Americas (B)
VNM	Viet Nam	WPR	Western Pacific	WPRO B	Lower middle	VND	VND	Vietnamese Dongs	W. Pacific (B)
PSE	West Bank & Gaza	EUR	European	EURO A	Lower middle				European (A)
YEM	Yemen	EMR	Eastern Mediterranean	EMRO D	Lower middle	YER	YER	Yemeni Rials	Eastern Med (D)
ZMB	Zambia	AFR	African	AFRO E	Lower middle				African (E)
ZWE	Zimbabwe	AFR	African	AFRO E	Low				African (E)
CSTM1	Bolivia	AMR	Americas	AMRO D	Lower middle				Americas

## Sheet: GDP Annual Data (2005-13 Int$)
Country Code	Country Name	2005	2006	2007	2008	2009	2010	2011	2012	2013
ABW	Aruba	23302.8	24015.4	25921.3	27549.3	24639.9	24289.1	25354.8
AND	Andorra	31269	34484.7	39922.9	46418.4
AFG	Afghanistan	252.408	275.351	373.591	376.978	450.659	561.198	613.979	687.581	678.348	EMR	EMRO D	Low
AGO	Angola	1706.54	2440.63	3412.72	4596.27	3988.68	4218.65	5159.23	5539.35	5668.12	AFR	AFRO D	Low
ALB	Albania	2798.95	3076.98	3638.71	4422.69	4175.78	4175.12	4556.14	4406.12	4652.35	EUR	EURO B	Lower middle
ANR	Andean Region
ARB	Arab World	3795.87	4410.85	5045.5	6253.28	5268.41	6060.83	7042.96	7626.67	7709.95
ARE	United Arab Emirates	43533.9	45554.2	44488.6	46402.6	33012.8	34048.5	39057.8	41691.7		EMR	EMRO B	High
ARG	Argentina	5767.66	6783.71	8384.19	10233	9456.82	11460.4	13693.7	14679.9	14715.2
ARM	Armenia	1625.4	2126.09	3079.15	3916.74	2913.57	3124.78	3421.7	3353.97	3504.77	EUR	EURO B	Low
ASM	American Samoa
ATG	Antigua and Barbuda	12135.5	13675.1	15276.1	15787	13977.9	13017.5	12785.2	13406.2	13668.9	AMR	AMRO B	Upper middle
AUS	Australia	34011.7	36113	40996.3	49672.7	42721.9	51824.8	62081	67436	67468.1	WPR	WPRO A	High
AUT	Austria	37067.3	39299.6	45181.5	49679.1	45872.2	45016.7	49485.5	46792.2	49053.8	EUR	EURO A	High
AZE	Azerbaijan	1578.37	2473	3851.44	5574.6	4950.29	5842.81	7189.69	7393.77	7811.79	EUR	EURO B	Low
BDI	Burundi	143.784	158.305	162.828	186.872	194.897	219.53	246.914	251.015	267.476	AFR	AFRO E	Low
BEL	Belgium	36011.5	37918.8	43255.4	47374.5	43834.1	43150.8	46463.6	43395.7	45387.2	EUR	EURO A	High
BEN	Benin	532.611	557.232	632.361	739.256	712.617	689.648	745.915	750.513	804.673	AFR	AFRO D	Low
BFA	Burkina Faso	406.999	422.845	474.59	569.639	553.042	592.607	649.925	651.653	683.948	AFR	AFRO D	Low
BGD	Bangladesh	421.123	427.291	467.136	537.638	597.691	664.085	732.067	750.08	829.251	SEAR	SEARO D	Low
BGR	Bulgaria	3733.26	4313.43	5581.41	6916.85	6524.16	6453.38	7286.39	7022.23	7296.49	EUR	EURO B	Lower middle
BHR	Bahrain	18156.4	19459.7	21049.6	23037.9	19251.1	20546	22466.9	23039.7	24612.5	EMR	EMRO B	High
BHS	Bahamas, The	23416.9	23733.8	24321.1	23674.1	22060.9	21881.1	21490.4	21908.3		AMR	AMRO B	High
BIH	Bosnia and Herzegovina	2821.79	3199.9	3949.84	4802.47	4433.15	4361.99	4754.2	4395.83	4655.6	EUR	EURO B	Lower middle
BLR	Belarus	3126.37	3848.6	4735.95	6377.36	5176.04	5818.85	6305.77	6721.83	7575.48	EUR	EURO C	Lower middle
BLZ	Belize	4097.53	4363.85	4509.15	4665.4	4446.61	4531.83	4707.85	4852.5	4834.29	AMR	AMRO B	Lower middle
BMU	Bermuda	75882	83912.7	90849.6	93605.7	88463.3	88207.3	85973.2	84470.8		RESIDUAL	RESIDUAL	High
BOL	Bolivia	1020.79	1203.25	1355.89	1695.56	1735.14	1934.67	2319.6	2575.68	2867.64	AMR	AMRO D	Lower middle
BRA	Brazil	4739.31	5787.98	7193.92	8622.55	8373.46	10978.3	12576.2	11320	11208.1	AMR	AMRO B	Upper middle
BRB	Barbados	14225	15691.8	16336	16358	16460.8	15812.3	15503.3	14917.1		AMR	AMRO B	Upper middle
BRN	Brunei Darussalam	25913.6	30613.3	32109.1	37094	27211.9	30880.3	41059.9	41126.6	38563.3	WPR	WPRO A	High
BTN	Bhutan	1258.99	1348.73	1760.6	1817.78	1795.15	2211.34	2523.67	2508.9	2498.39	SEAR	SEARO D	Low
BWA	Botswana	5294.38	5341.4	5711.73	5746.98	5178.44	6980.36	7697.4	7254.56	7316.88	AFR	AFRO E	Upper middle
CAA	Sub-Saharan Africa (IFC classification)
CAF	Central African Republic	340.908	365.497	413.481	474.389	464.513	456.563	494.926	479.471	333.197	AFR	AFRO E	Low
CAN	Canada	36029.3	40244.9	44328.5	46398.7	40764.1	47465.3	51790.6	52409.2	51958.4	AMR	AMRO A	High
CEA	East Asia and the Pacific (IFC classification)
CEB	Central Europe and the Baltics	8190.4	9276.14	11710.4	14194.3	11900.3	12236.9	13447.3	12620.4	13341.1
CEU	Europe and Central Asia (IFC classification)
CHE	Switzerland	51734.4	54140.4	59664	68555.4	65790	70174	83270.2	78928.9	80477.4	EUR	EURO A	High
CHI	Channel Islands	57209.2	62263.8	73577.2
CHL	Chile	7614.52	9371.43	10379	10686	10141.6	12681.8	14511	15245.5	15732.3	AMR	AMRO B	Upper middle
CHN	China	1731.13	2069.34	2651.26	3413.59	3748.5	4433.34	5447.31	6092.78	6807.43	WPR	WPRO B	Lower middle
CIV	Cote d'Ivoire	940.752	983.291	1102.88	1282.27	1238.71	1207.85	1241.6	1243.99	1521.22	AFR	AFRO E	Low
CLA	Latin America and the Caribbean (IFC classification)
CME	Middle East and North Africa (IFC classification)
CMR	Cameroon	914.553	964.602	1069.86	1211.3	1102.52	1090.62	1204.7	1219.96	1315.49	AFR	AFRO D	Low
COG	Congo, Rep.	1718.1	2120.1	2233.31	3059.23	2401.3	2920.41	3414.05	3153.74	3172.06	AFR	AFRO E	Low
COL	Colombia	3392.92	3712.79	4663.54	5405.1	5104.99	6179.77	7124.55	7762.97	7825.68	AMR	AMRO B	Lower middle
COM	Comoros	644.273	653.954	734.823	816.478	803.486	795.478	871.692	830.517	894.388	AFR	AFRO D	Low
CPV	Cabo Verde	2030.66	2298.81	3129.82	3692	3524.33	3413.26	3801.45	3554.41	3784.6	AFR	AFRO D	Lower middle
CRI	Costa Rica	4621.36	5128.4	5897.53	6581.31	6385.57	7773.19	8704.11	9442.66	10184.6	AMR	AMRO B	Upper middle
CSA	South Asia (IFC classification)
CSS	Caribbean small states	6995.69	7825.29	8660.2	9819.52	8209.81	8623.59	9225.43	9372.78	9565.03
CUB	Cuba	3776.47	4666.99	5185.38	5382.82	5499.12	5701.96	6051.22
CUW	Curacao
CYM	Cayman Islands
CYP	Cyprus	22430.6	23863.6	27860.3	31928.4	29427.9	27889	29206.5	26352.3	25249	EUR	EURO A	High
CZE	Czech Republic	12737.6	14491.2	17524.2	21707.8	18880.5	18950.3	20584.9	18690	18861.4	EUR	EURO A	Upper middle
DEU	Germany	33542.8	35237.6	40403	44132.1	40270.1	40408	44354.7	42597.7	45084.9	EUR	EURO A	High
DJI	Djibouti	912.499	976.293	1061.64	1233.31	1458.87	1353.19	1463.59	1574.63	1668.34
DMA	Dominica	5126.25	5408.11	5827.99	6379.84	6797.46	6677.04	6883.4	6913.06	7011.02	AMR	AMRO B	Upper middle
DNK	Denmark	47546.6	50462.2	57021.2	62596.5	56226.6	56410.8	59911.9	56364.2	58894	EUR	EURO A	High
DOM	Dominican Republic	3635.71	3794.07	4297.52	4696.95	4702.93	5089.47	5462.7	5733.45	5826.13	AMR	AMRO B	Lower middle
DZA	Algeria	3038.75	3391.37	3845.85	4786.52	3771.28	4349.57	5271.59	5309.82	5360.7	AFR	AFRO D	Lower middle
EAP	East Asia & Pacific (developing only)	1623.08	1936.27	2426.87	3045.72	3262.17	3885.29	4699.64	5187.39	5689.97
EAS	East Asia & Pacific (all income levels)	4726.14	4978.84	5537.28	6340.2	6469.44	7460.17	8558.81	9076.58	9107.83
ECA	Europe & Central Asia (developing only)	3873.02	4447.9	5613.39	6658.56	5500.39	6177.36	6852.42	6907.21	7287.4
ECS	Europe & Central Asia (all income levels)	18463	19926.2	23224.5	25410.8	22227.1	22696.9	24886.9	23852.4	24770.2
ECU	Ecuador	3012.75	3337.4	3574.88	4255.85	4236.78	4500.59	5035.24	5424.63	5720.18	AMR	AMRO D	Lower middle
EGY	Egypt, Arab Rep.	1249.49	1472.57	1757.76	2156.76	2461.53	2803.53	2972.58	3256.02	3314.46	EMR	EMRO D	Lower middle
EMU	Euro area	31145.5	32879.7	37622.8	40993.2	37375.6	36519.3	39314	36650.4	38167.1
ERI	Eritrea	226.29	240.547	252.978	256.438	334.065	368.748	439.542	504.323	543.822	AFR	AFRO E	Low
ESP	Spain	25904.2	27847.5	31871.1	34674.2	31368.5	29732.4	31117.9	28281.6	29117.6	EUR	EURO A	High
EST	Estonia	10264.1	12472.8	16404.9	17786.1	14542.1	14295	16982.3	16887.4	18478.3	EUR	EURO C	Upper middle
ETH	Ethiopia	159.831	191.604	240.508	321.604	375.343	337.396	350.895	466.649	498.076	AFR	AFRO E	Low
EUU	European Union	27909.3	29651.4	34162	36612.6	32599.2	32381.8	34920.8	32917.3	34243.9
FCS	Fragile and conflict affected situations	741.537	871.47	1074.16	1340.63	1155.18	1335.71	1389.85	1543.67	1581.06
FIN	Finland	37318.8	39487.1	46538.2	51186.5	44837.7	44134	48694.5	45649.2	47218.8	EUR	EURO A	High
FJI	Fiji	3655.66	3747.43	4075.99	4301.63	3431.76	3747.67	4324.69	4613.27	4571.64	WPR	WPRO B	Lower middle
FRA	France	33819	35457.1	40341.9	43991.7	40487.9	39448.1	42578.2	39758.7	41420.8	EUR	EURO A	High
FRO	Faeroe Islands	35211.6	39870	45974.7	48645.4	44317.3
FSM	Micronesia, Fed. Sts.	2352.64	2393.8	2434.81	2500.91	2668.81	2838.45	3000.15	3154.51	3235.18	WPR	WPRO B	Lower middle
GAB	Gabon	6281.95	6756.27	7994.3	10577.9	7919.71	9362.11	11791.6	10929.9	11571.1	AFR	AFRO D	Upper middle
GBR	United Kingdom	38432.3	40807.6	46591.1	43486.9	35454.9	36572.5	38927.1	38648.9	39336.9	EUR	EURO A	High
GEO	Georgia	1469.97	1764.87	2317.99	2919.69	2440.96	2613.76	3219.61	3528.73	3602.17	EUR	EURO B	Low
GHA	Ghana	501.864	929.946	1099.08	1234.44	1096.53	1326.07	1594.03	1645.52	1850.2	AFR	AFRO D	Low
GIN	Guinea	306.701	287.923	411.485	437.806	435.176	435.449	454.002	493.49	527.264	AFR	AFRO D	Low
GMB	Gambia, The	434.495	441.92	522.34	612.029	553.099	566.335	517.752	510.326	494.404	AFR	AFRO D	Low
GNB	Guinea-Bissau	402.988	398.247	465.34	555.659	536.803	526.521	595.829	494.314	503.828	AFR	AFRO D	Low
GNQ	Equatorial Guinea	11456.8	13003.6	15943.8	23432.4	13858.9	16643.1	21949.6	22391.5	20572.3	AFR	AFRO D	Low
GRC	Greece	21642.3	23518.5	27361.1	30536.4	28695.2	26379.5	26061.4	22395.1	21910.2	EUR	EURO A	High
GRD	Grenada	6803.55	6825.13	7326.17	7946.79	7397.04	7366.58	7409.24	7598.21	7876.28	AMR	AMRO B	Upper middle
GRL	Greenland	29903.3	30620.2	37516.8	30883	22507.9
GTM	Guatemala	2146.18	2326.3	2561.44	2867.49	2697.38	2882.39	3240.37	3340.78	3477.89	AMR	AMRO D	Lower middle
GUM	Guam
GUY	Guyana	1084.18	1905.56	2258.98	2478.41	2593.37	2873.95	3257.88	3584.69	3846.53	AMR	AMRO B	Lower middle
HIC	High income	30063.4	31697.4	34584.9	36684.8	33916.9	35563.9	38337	38389.3	38634.2
HKG	Hong Kong SAR, China	26649.8	28224.2	30594	31515.7	30697.3	32550	35142.5	36707.9	38123.5	WPR	WPRO B	Lower middle
HND	Honduras	1401.98	1540.58	1710.05	1883.23	1952.85	2078.33	2277.37	2339.29	2290.78	AMR	AMRO B	Lower middle
HPC	Heavily indebted poor countries (HIPC)	433.389	502.182	583.137	681.904	660.958	709.273	769.968	805.584	857.233
HRV	Croatia	10090.4	11228.6	13372.3	15694.1	14044.1	13326.6	14372	13158.8	13529.9	EUR	EURO A	Upper middle
HTI	Haiti	448.585	519.749	618.615	679.431	674.301	669.187	749.221	775.545	819.904	AMR	AMRO D	Low
HUN	Hungary	10936.9	11173.6	13534.7	15364.7	12634.6	12750.3	13784.2	12560.1	13133.8	EUR	EURO C	Upper middle
IDN	Indonesia	1273.47	1601.03	1871.29	2178.27	2272.04	2946.66	3469.75	3551.42	3475.25	SEAR	SEARO B	Low
IMN	Isle of Man	36289.9	42402.1	49817.4
IND	India	740.114	830.163	1068.68	1042.08	1147.24	1417.07	1539.61	1503	1498.87	SEAR	SEARO D	Low
INX	Not classified
IRL	Ireland	48697.6	52118.8	59008.4	58810.9	49707.7	45916.7	49387.3	45921.7	47399.9	EUR	EURO A	High
IRN	Iran, Islamic Rep.	2737.11	3140.2	3983.58	4899.31	4931.28	5674.92	7006.05	6578.12	4763.3	EMR	EMRO B	Lower middle
IRQ	Iraq	1824.7	2321.15	3091.02	4472.06	3701.86	4612.52	6019.42	6625.22	6669.54	EMR	EMRO D	Lower middle
ISL	Iceland	54885.3	54814	65566.3	53028.8	38039.2	39506.6	44019.4	42362.1	45262.5	EUR	EURO A	High
ISR	Israel	19330	21405.2	24368.5	29160.2	27491.5	30389.1	33250.5	32567.1	36151.2	EUR	EURO A	High
ITA	Italy	30814.1	32212.8	36400.5	39222.2	35724.4	34673.5	36988.2	33813.8	34619.2	EUR	EURO A	High
JAM	Jamaica	4189.66	4486.56	4815.08	5118.7	4521.92	4917.02	5346.22	5463.76	5289.97	AMR	AMRO B	Lower middle
JOR	Jordan	2325.43	2719.82	3022.54	3797.41	4026.77	4370.72	4665.94	4909.03	5214.19	EMR	EMRO B	Lower middle
JPN	Japan	35781.2	34102.1	34095	37972.1	39473.4	43117.8	46203.7	46548.3	38492.1	WPR	WPRO A	High
KAZ	Kazakhstan	3771.28	5291.57	6771.41	8513.56	7165.28	9070.65	11357.9	12120.3	13171.8	EUR	EURO C	Lower middle
KEN	Kenya	523.614	612.233	721.459	785.734	771.288	792.979	816.442	932.518	994.305	AFR	AFRO E	Low
KGZ	Kyrgyz Republic	476.48	543.111	721.769	966.394	871.224	880.038	1123.88	1177.97	1263.45	EUR	EURO B	Low
KHM	Cambodia	471.163	536.658	628.427	742.571	735.419	782.619	878.383	945.495	1007.57	WPR	WPRO B	Low
KIR	Kiribati	1173.31	1138.28	1316.96	1424.04	1320.48	1539.05	1735.55	1736.2	1650.71	WPR	WPRO B	Lower middle
KNA	St. Kitts and Nevis	10916.2	12635	13551.9	14377.1	13703.4	13222.5	13746.2	13658	13710.1	AMR	AMRO B	Upper middle
KOR	Korea, Rep.	18657.5	20917	23101.4	20474.8	18338.7	22151.2	24155.8	24454	25977	WPR	WPRO B	High
KSV	Kosovo	2194.37	2278.62	2736.49	3302.92	3190.84	3232.81	3702.05	3566.73	3815.59	EUR	EURO B	Lower middle
KWT	Kuwait	35185.9	42011.8	44902.3	54548.6	37160.5	40090.7	51396.9	56366.6		EMR	EMRO B	High
LAC	Latin America & Caribbean (developing only)	4838.89	5611.75	6573.71	7585.01	7030.36	8611.93	9539.82	9404.3	9616.84
LAO	Lao PDR	472.408	585.641	702.27	886.76	930.586	1122.85	1265.71	1412.45	1645.74	WPR	WPRO B	Low
LBN	Lebanon	5339.42	5342.47	5936.77	6887.06	8274.14	8755.85	9144.62	9764.11	9928.04	EMR	EMRO B	Upper middle
LBR	Liberia	165.76	178.454	209.814	231.447	302.28	326.604	376.928	413.759	454.337	AFR	AFRO D	Low
LBY	Libya	7864.94	9933.11	12418.2	15853.5	10455.6	12375.4	5685.41	13302.8	12167.4
LCA	St. Lucia	5492.86	6072.3	6732.66	6854.9	6735.16	7058.87	7228.87	7287.82	7308.94	AMR	AMRO B	Upper middle
LCN	Latin America & Caribbean (all income levels)	5091.55	5896.41	6863.04	7869.04	7308.04	8914.71	9877.31	9772.62	10004
LCR	Latin America and the Caribbean
LDC	Least developed countries: UN classification	409.896	466.938	561.141	676.17	653.875	713.368	786.336	815.153	863.191
LIC	Low income	339.063	363.541	418.052	484.969	506.847	537.655	584.882	634.875	676.892
LIE	Liechtenstein	105307	113874	130349	138537	134617
LKA	Sri Lanka	1242.4	1423.48	1614.41	2013.91	2057.11	2400.02	2835.69	2921.74	3279.89	SEAR	SEARO B	Lower middle
LMC	Lower middle income	900.1	1053.76	1281.32	1403.29	1414.04	1755.44	1956.07	1995.27	2044
LMY	Low & middle income	1719.78	1996.49	2427.77	2856.04	2812.93	3365.35	3855.9	4014.99	4208.13
LSO	Lesotho	710.548	736.36	816.8	826.827	858.735	1083.01	1225.59	1134.85	1074.85	AFR	AFRO E	Low
LTU	Lithuania	7851.04	9249.91	12170.4	14832.7	11713.9	11852.2	14227.7	14172.3	15537.9	EUR	EURO C	Upper middle
LUX	Luxembourg	80925.2	90015.5	106920	112029	99281.7	102679	111913	103859	111162	EUR	EURO A	High
LVA	Latvia	7165.38	8986.4	13073.4	15463.7	12082.1	11446.5	13827.4	13947	15375.4	EUR	EURO C	Upper middle
MAC	Macao SAR, China	25189.8	30363.6	36606.8	40847.1	40860	53045.9	67062.5	77196.1	91376	WPR	WPRO B	Lower middle
MAF	St. Martin (French part)
MAR	Morocco	1948.2	2128.07	2416.26	2827.29	2861.03	2822.73	3044.11	2902.33	3108.65	EMR	EMRO D	Lower middle
MCA	Mexico and Central America
MCO	Monaco	126599	135689	170633	193892	153042	145230	163026
MDA	Moldova	831.159	950.699	1230.81	1695.97	1525.53	1631.54	1970.84	2046.54	2229.62	EUR	EURO C	Low
MDG	Madagascar	275.477	292.957	379.066	472.379	417.179	412.959	454.542	443.202	470.954	AFR	AFRO D	Low
MDV	Maldives	3335.19	4304.06	5002.54	6027.32	6208.6	6552.48	6515.74	6243.84	6665.77	SEAR	SEARO D	Lower middle
MEA	Middle East & North Africa (all income levels)	4298.87	4956.41	5738.68	7095.76	6190.33	7086.18	8304.32	8754.37	8482.87
MEX	Mexico	7823.83	8622.59	9190.49	9559.81	7690.19	8920.69	9802.89	9817.84	10307.3	AMR	AMRO B	Upper middle
MHL	Marshall Islands	2642.38	2752.32	2871.31	2920.2	2895.64	3112.84	3251.74	3291.79	3324.85	WPR	WPRO B	Lower middle
MIC	Middle income	1936.87	2255.27	2749.02	3238.72	3189.39	3830.5	4399.18	4583.13	4808.49
MKD	Macedonia, FYR	2863.96	3133.32	3891.9	4685.62	4433.86	4442.3	4940.95	4548.16	4850.51	EUR	EURO B	Lower middle
MLI	Mali	444.285	496.744	561.496	665.055	661.132	673.695	738.554	696.182	715.134	AFR	AFRO D	Low
MLT	Malta	14810	15766.1	18474	20895.8	19636	19695.3	22346.3	21130	22779.9	EUR	EURO A	Upper middle
MMR	Myanmar
MNA	Middle East & North Africa (developing only)	2179.02	2495.53	3018.93	3748.3	3538.06	4014.7	4519.5	4697.82	4313.09
MNE	Montenegro	3665.33	4370.6	5945.91	7335.9	6713.08	6636.07	7253.36	6514.15	7125.67	EUR	EURO B	Lower middle
MNG	Mongolia	998.756	1333.88	1631.9	2135.81	1715.36	2285.65	3181.1	3691.05	4056.4	WPR	WPRO B	Low
MNP	Northern Mariana Islands
MOZ	Mozambique	313.108	328.707	362.432	434.53	414.11	386.963	510.463	570.417	592.983	AFR	AFRO E	Low
MRT	Mauritania	694.32	939.156	1008.02	1107.32	860.912	977.151	1117.03	1042.82	1070.09	AFR	AFRO D	Low
MUS	Mauritius	5054.32	5373.63	6182.2	7599.99	6928.97	7586.97	8749.58	8861.8	9209.58	AFR	AFRO D	Upper middle
MWI	Malawi	213.157	234.212	265.997	302.497	345.195	359.58	364.088	266.589	226.455	AFR	AFRO E	Low
MYS	Malaysia	5553.94	6179.66	7218.4	8460.36	7277.76	8754.24	10058	10432.1	10513.7	WPR	WPRO B	Upper middle
NAC	North America	43503.4	45841.2	47710.4	48217.9	46391	48276.9	50053.4	51826.5	53030.6
NAM	Namibia	3582.28	3886.45	4246.68	4023.69	4070.03	5113.16	5614.93	5930.52	5461.53	AFR	AFRO E	Lower middle
NCL	New Caledonia
NER	Niger	258.282	266.579	302.266	366.631	352.685	359.801	388.327	394.776	412.517	AFR	AFRO D	Low
NGA	Nigeria	804.152	1014.76	1130.88	1376.02	1090.75	2310.86	2507.68	2742.22	3005.51	AFR	AFRO D	Low
NIC	Nicaragua	1159	1228.31	1332.88	1498.13	1459.21	1535.19	1676.26	1776.61	1851.11	AMR	AMRO D	Low
NLD	Netherlands	39122.3	41458.9	47770.8	52951.1	48173.9	46773.4	49886.3	45960.5	47617.4	EUR	EURO A	High
NOC	High income: nonOECD	10374.8	12178.6	14394	17203.1	13977.7	16387	19639.2	20733.7	21357.3
NOR	Norway	65767	72959.7	83556.3	95189.9	78457.4	86096.1	99091.1	99635.9	100819	EUR	EURO A	High
NPL	Nepal	321.455	352.801	397.904	477.932	485.955	595.772	694.141	699.08	694.105	SEAR	SEARO D	Low
NZL	New Zealand	27526.4	26336	31997.5	30560.4	27562.2	32846.4	37192.6	38678.4	41555.7	WPR	WPRO A	High
OEC	High income: OECD	34670.5	36267.8	39323.3	41275.4	38618.4	40114.4	42797.8	42627	42808.9
OED	OECD members	30432.4	31866.9	34578.6	36309.1	33752.2	35185.2	37528.1	37342.4	37532.1
OMN	Oman	12252.6	14405.1	16305.6	23421.4	18114.5	20983.9	23132.9	23623.9	22180.8	EMR	EMRO B	Upper middle
OSS	Other small states	2937.21	3169.23	3644.73	4298.84	3630.71	4275.94	4954.14	4844.23	4839.31
PAK	Pakistan	693.177	853.071	929.587	1018.38	986.954	1023.2	1212.98	1255.19	1299.12	EMR	EMRO D	Low
PAN	Panama	4594.48	4998.38	6050.33	7002.71	7169.86	7833.9	8895.18	9982.48	11036.8	AMR	AMRO B	Upper middle
PER	Peru	2674.57	3123.51	3606.72	4240.35	4188.92	5075.03	5759.4	6423.81	6659.81	AMR	AMRO D	Lower middle
PHL	Philippines	1200.94	1398.83	1680.55	1920.99	1831.97	2135.92	2357.57	2587.02	2764.58	WPR	WPRO B	Lower middle
PLW	Palau	10359.8	10427	10515.9	10547.5	9742.55	9651.14	10549.2	11201.6	11810.1	WPR	WPRO B	Upper middle
PNG	Papua New Guinea	804.071	896.395	989.319	1222.79	1180.43	1382.14	1767.24	2184.16	2088.35	WPR	WPRO B	Low
POL	Poland	7963.02	8958.01	11157.3	13886.5	11294.9	12303.7	13384.8	12721	13432	EUR	EURO B	Upper middle
PRI	Puerto Rico	21959.3	22935.9	23664.9	24898.3	25768.7	26438	27220.8	27681.6	28529	RESIDUAL	RESIDUAL	Upper middle
PRK	Korea, Dem. Rep.
PRT	Portugal	18265.4	19177.4	21980.7	23860.7	22153.1	21653	22532.5	20175.3	21035	EUR	EURO A	High
PRY	Paraguay	1479.4	1772.64	2252.13	2967.3	2509.68	3100.84	3814.21	3680.23	4402.76	AMR	AMRO B	Lower middle
PSS	Pacific island small states	2530.73	2626.84	2843.36	3064.13	2643.47	2906.37	3313.07	3517.73	3545.41
PYF	French Polynesia
QAT	Qatar	54228.8	62920.6	69167	84812.6	62527.6	71510.2	88861	92632.7	93352	EMR	EMRO B	High
ROU	Romania	4651.69	5789.24	8170.14	9949.35	8068.96	8139.15	9063.68	8437.43	9499.21	EUR	EURO B	Lower middle
RUS	Russian Federation	5338.41	6947.5	9145.45	11699.7	8615.67	10709.8	13324.3	14090.6	14611.7	EUR	EURO C	Lower middle
RWA	Rwanda	273.747	321.949	373.464	457.211	494.668	519.05	574.887	622.578	632.757	AFR	AFRO E	Low
SAS	South Asia	696.878	785.489	981.821	984.775	1068.02	1288.99	1415.88	1396.24	1409.3
SAU	Saudi Arabia	13303.3	14855	16048.6	19714.4	16013.3	19326.6	24116.2	25946	25851.6	EMR	EMRO B	Upper middle
SCE	Southern Cone Extended
SDN	Sudan	669.397	862.287	1083.46	1253.11	1190.79	1439.53	1617.45	1694.55	1752.9	EMR	EMRO D	Low
SEN	Senegal	772.527	807.975	947.89	1093.76	1017.97	998.6	1083.26	1023.29	1071.92	AFR	AFRO D	Low
SGP	Singapore	29869.6	33578.9	39223.5	39722.1	38577	46569.7	52870.5	54007.3	55182.5	WPR	WPRO A	High
SLB	Solomon Islands	881.962	950.058	1048.89	1208.03	1160.79	1294.69	1614.46	1819.46	1953.56	WPR	WPRO B	Low
SLE	Sierra Leone	317.947	357.406	398.569	452.921	435.01	448.222	499.92	633.478	809.119	AFR	AFRO D	Low
SLV	El Salvador	2814.94	3042.75	3283.53	3483.71	3341.32	3444.46	3698.55	3781.5	3826.08	AMR	AMRO B	Lower middle
SMR	San Marino	46193.7	48757.9	55557	62188.9
SOM	Somalia
SRB	Serbia	3391.37	3942.63	5276.93	6497.84	5497.96	5073.07	6047.74	5293.84	5935.32	EUR	EURO B	Lower middle
SSA	Sub-Saharan Africa (developing only)	857.109	971.577	1098.05	1216.48	1130.55	1486.01	1625.13	1653.2	1700.02
SSD	South Sudan				1796.66	1396.87	1643.56	2001.92	974.392	1221.35	EMR	EMRO D	Low
SSF	Sub-Saharan Africa (all income levels)	865.574	981.213	1109.97	1234.35	1140.9	1498.38	1641.67	1670.09	1715.44
SST	Small states	3929.55	4294.07	4831.21	5567.93	4678.29	5229.09	5858.62	5826.16	5858.68
STP	Sao Tome and Principe	797.196	851.239	882.914	1090.41	1134.11	1127.98	1355.45	1399.95	1609.82	AFR	AFRO D	Low
SUR	Suriname	3590.54	5198.27	5753.18	6855.18	7450.23	8320.7	8236.2	9376.5	9699.87	AMR	AMRO B	Lower middle
SVK	Slovak Republic	11414.6	12842.2	15649.2	18201.3	16196.3	16151.1	17760.4	16892.6	17689	EUR	EURO B	Upper middle
SVN	Slovenia	17854.6	19405.9	23462.2	26989.7	24125.7	22942.4	24478.3	22059.1	22729.3	EUR	EURO A	High
SWE	Sweden	41040.7	43948.6	50558.4	52730.8	43639.6	49376.8	56724.4	55039.4	58269	EUR	EURO A	High
SWZ	Swaziland	2339.29	2636.19	2690.65	2616.95	2679.34	3261.59	3420.16	3289.71	3034.22	AFR	AFRO E	Lower middle
SXM	Sint Maarten (Dutch part)
SYC	Seychelles	11086.9	12014.4	12155.7	11123	9707.27	10842.8	12117.8	11689.3	14219.8	AFR	AFRO D	Upper middle
SYR	Syrian Arab Republic	1588.51	1772.56	2065.54
TCA	Turks and Caicos Islands
TCD	Chad	663.71	716.639	807.782	938.472	813.756	909.3	1006.32	1035.26	1045.89	AFR	AFRO D	Low
TGO	Togo	381.782	387.42	432.484	528.338	514.773	503.162	580.322	589.462	636.436	AFR	AFRO D	Low
THA	Thailand	2689.95	3143.24	3737.72	4118.4	3978.91	4802.66	5192.12	5479.76	5778.98	SEAR	SEARO B	Lower middle
TJK	Tajikistan	339.764	406.963	523.061	709.437	668.621	739.732	834.659	953.06	1036.58	EUR	EURO B	Low
TKM	Turkmenistan	1706.96	2140.46	2606.74	3918.93	4059.96	4392.72	5724.54	6797.73	7986.7	EUR	EURO B	Lower middle
TLS	Timor-Leste	487.441	463.038	550.182	672.168	787.967	876.118	1007.06	1179.33	1370.67	SEAR	SEARO D	Low
TON	Tonga	2622.95	2912.88	2943.27	3369.21	3075.82	3546.78	4046.12	4493.72	4426.94	WPR	WPRO B	Lower middle
TTO	Trinidad and Tobago	12405.1	14162.8	16663.9	21395.3	14617.8	15630.1	17760.6	17523.3	18372.9	AMR	AMRO B	Upper middle
TUN	Tunisia	3218.96	3394.43	3806.34	4342.82	4162.51	4176.1	4305.04	4197.49	4329.1	EMR	EMRO B	Lower middle
TUR	Turkey	7129.58	7736.1	9312.05	10379.5	8626.4	10135.7	10604.6	10660.7	10945.9	EUR	EURO B	Lower middle
TUV	Tuvalu	2252.9	2353.4	2768.43	3094.68	2763.18	3238.5	3993.65	4044.19	3861.36	WPR	WPRO B	Not included
TZA	Tanzania	374.999	369.402	421.3	503.605	504.2	524.694	530.395	608.85	694.771	AFR	AFRO E	Low
UGA	Uganda	313.799	334.639	400.043	448.067	451.082	471.677	440.802	551.156	571.676	AFR	AFRO E	Low
UKR	Ukraine	1828.72	2303.02	3068.61	3891.04	2545.48	2974	3575.49	3873.45	3900.47	EUR	EURO C	Low
UMC	Upper middle income	2974.35	3466.83	4240.8	5117.62	5021.08	5988.57	6959.06	7313.68	7746.08
URY	Uruguay	5221.67	5879.34	7012.54	9067.5	9064.71	11530.6	13961	14727.7	16350.7	AMR	AMRO B	Upper middle
USA	United States	44313.6	46443.8	48070.4	48407.1	46998.8	48357.7	49854.5	51755.2	53142.9	AMR	AMRO A	High
UZB	Uzbekistan	546.777	642.96	830.408	1023.12	1181.85	1377.08	1544.83	1719.04	1878.09	EUR	EURO B	Low
VCT	St. Vincent and the Grenadines	5070.68	5610.61	6273.32	6372.01	6176.85	6234.05	6191.07	6349.32	6633.77	AMR	AMRO B	Lower middle
VEN	Venezuela, RB	5444.66	6747.76	8329.65	11223.2	11525	13559.1	10728	12728.7	14414.8	AMR	AMRO B	Upper middle
VIR	Virgin Islands (U.S.)
VNM	Vietnam	699.488	796.654	919.181	1164.56	1232.37	1333.58	1543.03	1755.27	1910.53	WPR	WPRO B	Low
VUT	Vanuatu	1886.39	2036.17	2392.83	2697.38	2642.93	2965.75	3249.86	3182.61	3302.54	WPR	WPRO B	Lower middle
PSE	West Bank and Gaza	1396.45	1357.31	1483.7	1736.96	1815.02	2185.88	2489.22	2530.06
WLD	World	7159.89	7663.7	8531.24	9245.18	8654.92	9377.88	10258.8	10351.7	10514.3
WSM	Samoa	2291.03	2502.21	2693.79	3128.69	2712.8	3080.01	3370.83	3622.62	3647.47	WPR	WPRO B	Lower middle
YEM	Yemen, Rep.	831.88	923.531	1210.15	1400.56	1252.33	1394.53	1253.31	1341.28	1473.1	EMR	EMRO D	Low
ZAF	South Africa	5185.85	5407.26	5850.96	5511.2	5658.43	7175.62	7830.51	7313.97	6617.91	AFR	AFRO E	Lower middle
COD	Congo, Dem. Rep.	221.45	257.174	286.145	326.528	301.933	330.003	372.768	417.818	453.674	AFR	AFRO E	Low
ZMB	Zambia	625.854	908.382	953.079	1175.35	998.44	1224.95	1408.39	1463.32	1539.6	AFR	AFRO E	Low
ZWE	Zimbabwe	452.789	427.834	415.375	345.407	632.875	723.165	820.154	908.782	904.755	AFR	AFRO E	Low
CSTM1	Enter Custom Name									2867.64	AMR	AMRO D	Lower middle
CSTM1	Enter Custom Name									2867.64	AMR	AMRO D	Lower middle
CSTM2	Enter Custom Name									10184.6	AMR	AMRO B	Upper middle
CSTM1	Enter Custom Name									2867.64	AMR	AMRO D	Lower middle

## Sheet: Regional Salaries (2005 Int$)
Subregion	Physican Salary	Nurse Salary	Health Worker Salary
AFRO D	20091	12409	9399
AFRO E	19892	12285	9306
AMRO A	78977	48777	36946
AMRO B	25945	16024	12137
AMRO D	20054	12386	9382
EMRO B	65194	40265	30498
EMRO D	4934	3047	2308
EURO A	100201	61885	46875
EURO B	26254	16215	12282
EURO C	21346	13184	9986
SEARO B	11743	7253	5493
SEARO D	16388	10121	7666
WPRO A	66873	41302	31284
WPRO B	23368	14432	10932

## Sheet: Int$ Conversion (2004-11)
Code	2004	2005	2006	2007	2008	2009	2010	2011
AFG	15.41	16.71	16.75	19.05	22.51	19.6	21.77	22.3
ALB	56.21	55.65	54.33	55.08	54.81	54.76	56.52	57.36
DZA	39.51	38.74	38.4	38.7	39.09	41.47	42.4	42.96
AGO	59.28	70.5	77.39	84.46	91.48	104.41	117.59	129.35
ATG	2.09	2.07	2.04	2.01	2.04	2.04	2.07	2.08
ARG	1.28	1.35	1.45	1.54
ARM	201.55	196.19	195.55	198.51	208.28	216.15	230.06	240.08
AUS	1.44	1.46	1.5	1.51	1.53	1.54	1.56	1.53
AUT	0.89	0.89	0.88	0.88	0.87	0.87	0.86	0.87
AZE	0.33	0.35	0.37	0.42	0.49	0.5	0.52	0.54
BHS	0.9	0.89	0.88	0.88	0.88	0.9	0.9	0.9
BHR	0.32	0.32	0.32	0.32	0.32	0.33	0.33	0.32
BGD	24.62	25.49	26.37	27.97	29.34	31.04	33.02	35.43
BRB	1.39	1.43	1.49	1.5	1.57	1.63	1.7	1.8
BLR	711.8	759.62	787.64	830.28	918.23	1040.8	1103.22	1638.72
BEL	0.92	0.92	0.93	0.92	0.92	0.91	0.91	0.9
BLZ	1.46	1.46	1.48	1.47	1.51	1.5	1.49	1.4
BEN	270.04	275.19	276.67	272.49	283.27	290.41	292.32	291.06
BTN	18.13	18.46	18.78	19.2	20.03	20.98	22.09	23.31
BOL	2.52	2.57	2.6	2.74	3.01	3.13	3.15	3.36
BIH		0.87	0.88	0.89	0.93	0.91	0.91	0.9
BWA	3.22	3.38	3.66	3.81	4.13	4.48	4.71	4.98
BRA	1.52	1.57	1.59	1.6	1.63	1.71	1.77	1.83
BRN	1.1	1.08	1.05	1.03	1.01	1.02	1.01	1
BGR	0.71	0.73	0.75	0.77	0.8	0.81	0.81	0.79
BFA	235.53	242.42	240.32	233.12	248.43	255.82	249.77	248.8
BDI	407.14	447.04	445.23	468.99	560.53	624.31	653.55	695.23
KHM	1570.39	1615.3	1660.95	1738.72	2093	2086.57	2134.94	2182.99
CMR	298.48	294.5	299.89	294.26	298.51	308.69	307.59	306.94
CAN	1.27	1.26	1.29	1.28	1.3	1.31	1.3	1.29
CPV	80.49	78.17	79.8	81.01	83.3	84.42	84.79	85.87
CAF	308.99	307.47	317.8	311.85	328.17	340.94	340.44	334.32
TCD	313.91	327.57	342.83	303.41	322.28	355.62	342.61	315.87
CHL	383.07	387.36	349.26	353.17	367.76	374.56	372.4	378.12
CHN	4.15	4.09	4.02	4.09	4.17	4.16	4.22	4.32
HKG	7.42	7.24	7.16	7.1	7.12	7.19	7.24	7.39
MAC	6.37	6.43	6.55	6.72	7.03	7.14	7.22	7.41
COL	1172.96	1191.74	1204.1	1235.6	1273.18	1331.43	1339.79	1343.09
COM	295.5	294.41	294.83	299.46	293.29	307.18	312.36	305.43
COG	376.66	375.57	387.62	386.88	399.9	422.6	436.56	428.81
CRI	253.45	278.96	301.24	320.29	349.86	378.64	393.62	400.21
CIV	324.24	325.81	323.42	320.39	328.01	332.56	332.67	338.31
HRV	4.32	4.42	4.57	4.53	4.45	4.53	4.5	4.44
CYP	0.79	0.77	0.76	0.75	0.73	0.73	0.73	0.72
CZE	15.3	15.04	14.95	14.88	16.01	15.6	15.57	15.33
COD	269.51	316.23	346.34	393.79	444.84
DNK	8.99	9.08	8.87	8.78	8.65	8.6	8.57	8.71
DJI	108.11	107.81	108.08	110.3	118.92	121.34	124.1	125.58
DMA	1.82	1.79	1.78	1.79	1.83	1.84	1.86	1.85
DOM	20.24	20.4	21.25	21.94	23.37	23.79	24.89	26.17
ECU	0.51	0.5	0.5	0.5	0.52	0.55	0.56	0.57
EGY	1.99	2.02	2.11	2.24	2.55	2.86	3.14	3.35
SLV	0.54	0.55	0.55	0.56	0.58	0.59	0.58	0.6
GNQ	427.04	436.29	441.31	441.1	452.63	475.55	504.32	522.85
ERI		6.73
EST	0.55	0.56	0.52	0.63	0.64	0.62	0.62	0.63
ETH	2.55	2.75	2.99	3.41	4.74	5.16	5.49	7.1
FJI	1.56	1.55	1.54	1.57	1.62	1.69	1.76	1.85
FIN	1.07	1.07	1.06	1.03	1	1	1	1.02
FRA	0.95	0.94	0.93	0.93	0.92	0.91	0.9	0.9
GAB	442.4	443.75	423.82	432.8	438.74	448.6	447.82	439.62
GMB	10.2	10.34	10.23	10.48	10.54	11.06	11.43	11.61
GEO	0.75	0.78	0.83	0.88	0.93	0.95	1	1.06
DEU	0.91	0.9	0.88	0.87	0.86	0.86	0.85	0.84
GHA	0.4	0.45	0.48	0.52	0.58	0.7	0.76	0.8
GRC	0.76	0.77	0.77	0.77	0.76	0.77	0.78	0.78
GRD	2.04	2.04	2.06	2.08	2.17	2.17	2.21	2.2
GTM	4.3	4.54	4.69	4.87	5.22	5.34	5.45	5.61
GIN	1164.44	1479.57	1930.62	2305.88	2628.87	2761.84	3137.42	3690.76
GNB	284.45	284.28	280.78	285.59	303.8	299.85	302.44	307.98
GUY	101.7	105.17	108.59	118.57	123.43	127.48	128.04	130.3
HTI	17.3	19.37	21.21	22.38	24.9	24.98	25.98	27.31
HND	9.18	9.66	9.88	10.27	11.02	11.67	12.02	12.44
HUN	135.15	136.48	137.77	143.97	145.03	143.18	145.01	146.45
ISL	104.06	104.18	109.16	112.05	123.74	139.86	145.92	149.52
IND	15.47	15.6	16.04	16.59	17.31	19.26	21.23	22.4
IDN	3924.85	4192.83	4594.27	4753.06	5024.84	5285.5	5467.13	5583.76
IRN	2474.52	2714.82	2943.99	3355.03	4056.5	4620.57	5006.85	5854.85
IRQ	483.04	639.87	949.83	830.52	901.09	966.46	978.23
IRL	1.09	1.07	1.07	1.07	1.08	1.01	0.96	0.95
ISR	4.02	4.07	4.19	4.11	4.32	4.3	4.34	4.24
ITA	0.91	0.91	0.9	0.88	0.85	0.85	0.84	0.85
JAM	38.88	43.36	45.62	48.47	56.96	62.64	69.4	72.34
JPN	150.55	142.94	138.11	133.56	129.06	127.56	123.06	120.49
JOR	0.49	0.49	0.51	0.52	0.58	0.57	0.59	0.6
KAZ	62.44	64.96	68.34	73.6	83.04	89.42	94.24	98.98
KEN	30.63	32.68	36.24	38.67	47.01	51.54	52.72	58.27
KIR		0.68
KOR	886.22	879.37	873.32	867.2	882.09	885.37	891.52	884.55
KWT	0.28	0.28	0.28	0.29	0.3	0.32	0.32	0.33
KGZ	12.88	13	13.29	14.24	17.07	18.32	19.46	21.97
LAO	3609.9	3741.62	3871.25	3934.09	4077.69	4093.68	4268.57	4451.47
LVA	0.32	0.34	0.36	0.4	0.44	0.43	0.42	0.42
LBN		1107.12
LSO	3.43	3.43	3.52	3.7	3.94	4.25	4.33	4.41
LBR	27.23	29.18	30.35	32.87	37.19	40.09	42.32	44.51
LBY	0.86	0.85	0.84	0.86	0.92	0.94	0.95
LTU	1.6	1.64	1.7	1.78	1.89	1.87	1.83	1.85
LUX	0.89	0.97	0.96	0.99	0.97	0.98	0.99	1
MDG	659.88	756.38	811.68	870.45	915.59	1001.16	1076.08	1142.07
MWI	50.99	56.92	62.85	65.97	69.06	75.14	79.41	82.85
MYS	2.12	2.11	2.12	2.11	2.14	2.16	2.16	2.16
MDV		9.74	9.76	10.19	11.01	11.49	12.06	13.19
MLI	281.5	289.68	284.96	280.97	295.39	302.97	301.38	300.5
MLT	0.63	0.63	0.64	0.65	0.64	0.63	0.63	0.63
MRT	115.88	125.67	129.34	134.87	139.43	143.03	149.57	153.22
MUS	17.46	17.73	18.7	19.79	20.91	21.52	21.79	22.5
MEX	7.75	7.65	7.75	7.91	8.16	8.58	8.75	8.68
FSM		0.66
MNG	479.27	522.49	531.95	563.98	679.22	724.45	785.1	833.25
MNE		0.48	0.48	0.48	0.5	0.48	0.48	0.48
MAR	5.64	5.51	5.51	5.47	5.46	5.54	5.5	5.38
MOZ	11.22	11.63	12.75	13.41	14.25	14.77	16.37	17.51
MMR	251.77	266.32	309.58	406.42	496.29	505.39	535.61	545.3
NAM	5.12	5.06	5.15	5.35	5.68	6.2	6.38	6.49
NPL	25.61	26.47	27.58	28.45	30.38	34.03	36.82	39.11
NLD	0.92	0.91	0.89	0.88	0.86	0.87	0.88	0.88
NZL	1.57	1.6	1.59	1.58	1.57	1.6	1.6	1.61
NIC	6.88	7.3	7.72	8.34	9.62	10.01	10.39	10.88
NER	256.41	267.33	259.08	252.03	270.15	282.79	280.47	279.88
NGA	68.93	78.58	82.4	84.43	90.72	101.55	113.61	122.08
NOR	9.8	9.78	9.67	9.46	9.6	9.83	9.81	9.88
OMN	0.29	0.29	0.29	0.29	0.32	0.33	0.34	0.34
PAK	19.64	20.71	21.65	22.65	26.24	29.93	33.53	36.38
PLW		0.68
PAN	0.61	0.61	0.6	0.61	0.64	0.66	0.67	0.69
PNG	1.71	1.69	1.67	1.64	1.75	1.88	1.96	2.06
PRY	2059.77	2127.8	2259	2374.89	2519.33	2593.85	2670.69	2802.65
PER	1.68	1.65	1.63	1.62	1.65	1.7	1.7	1.7
PHL	23.47	24.18	24.71	24.72	25.77	26.93	27.53	27.92
POL	2.09	2.13	2.09	2.01	2.02	2.03	1.99	1.99
PRT	0.76	0.74	0.73	0.74	0.73	0.72	0.71	0.71
QAT	3.46	3.64	3.94	4.36	4.83	4.61	4.43	4.38
MDA	4.47	4.83	5.28	5.75	6.26	6.27	6.62	6.92
ROU	1.52	1.71	1.75	1.83	1.93	1.97	2.04	2.08
RUS	12.31	13.39	13.63	14.35	15.07	16.05	16.75	17.08
RWA	224.54	236.75	249.72	264.84	294.44	326.12	328.27	336.27
KNA	2.16	2.16	2.27	2.31	2.34	2.4	2.37	2.43
LCA	1.89	1.9	1.88	1.89	1.95	1.92	1.95	1.94
VCT	1.78	1.78	1.78	1.85	1.96	1.98	1.97	1.99
WSM	1.9	1.87	1.88	1.93	2.08	2.22	2.2	2.24
STP	5613.05	6363.13	7677.93	9522.29	11447.6	13336.5	14813.1	16073.8
SAU	2.98	2.9	2.87	2.91	3.08	3.25	3.37	3.43
SEN	303.2	298.24	295.03	303.64	309.28	307.13	305.95	306.63
SRB	29.91	33.6	35.91	38	39.59	42.3	44.72	48.3
SYC	4.61	4.5	4.34	4.45	5.87	7.76	7.45	7.41
SLE		1396.21
SGP	1.51	1.47	1.44	1.43	1.46	1.48	1.49	1.52
SVK	0.63	0.62	0.62	0.61	0.6	0.59	0.58	0.59
SVN	0.65	0.66	0.58	0.68	0.69	0.71	0.71	0.7
SLB	3.78	3.92	4.22	4.42	4.99	5.37	5.34	5.55
ZAF	4.57	4.57	4.63	4.83	5.18	5.57	5.72	5.82
ESP	0.79	0.79	0.79	0.8	0.79	0.79	0.79	0.79
LKA	37.08	40.04	42.67	48.06	56.73	58.91	61.56	63.68
PSE	2.13	2.13	2.14	2.12	2.25	2.32
SDN	1.18	1.24	1.28	1.35	1.48	1.65	1.84
SUR	1.73	1.83	1.98	2.05	2.26	2.27	2.38	2.72
SWZ	3.68	3.73	3.8	4	4.33	4.67	4.81	4.94
SWE	9.6	9.6	9.43	9.18	9.02	9.23	9.46	9.3
CHE	1.88	1.85	1.82	1.76	1.7	1.68	1.65	1.61
SYR	23.77	24.65	26.27	26.54	29.59	30.56	31.39	31.88
TJK	0.89	0.93	0.99	1.09	1.26	1.35	1.41	1.54
THA	17.27	17.47	17.7	17.61	17.87	17.78	18.07	18.19
MKD	23.56	23.03	22.97	23.44	23.67	22.44	22.73	23.65
TLS	0.5	0.49	0.49	0.53	0.56	0.56	0.59	0.65
TGO	273.25	282.26	279.52	274.38	287.18	293.84	294.4	295.58
TON	1.25	1.31	1.35	1.39	1.48	1.51	1.54	1.58
TTO	4.46	4.61	4.84	5.08	5.48	5.88	6.4	6.52
TUN	0.71	0.7	0.7	0.71	0.72	0.74	0.76	0.77
TUR	0.91	0.97	1.03	1.08	1.08	1.11	1.15	1.22
TKM		0.95
UGA	709.9	744.62	774.08	798.81	861.98	977.67	1000.14	1150.77
UKR	1.56	1.71	1.81	1.98	2.39	2.78	2.99	3.13
ARE		2.7
GBR	0.64	0.65	0.65	0.67	0.68	0.7	0.7	0.72
TZA	474.91	482.45	501.26	521.6	553.95	623.42	651.39	711.6
USA	1	1	1	1	1	1	1	1
URY	15.12	15.31	15.78	16.59	17.23	18.52	19.44	20.37
UZB		376.07
VUT	70.87	69.37	68.57	69.31	69.97	73.2	74.04	72.4
VEN		1.25
VNM	5652.62	5919.89	6158.46	6484.85	7688.73	8260.51	8847.42	10178.6
YEM	84.21	91.06	97.78	102.59	117.54	124.34	136	153.46
ZMB	2473.16	2830.33	2989.18	3216.01	3482.56	3963.15	4230.7	4365.04

## Sheet: FOM
	English	Español
1	%pt increase in 12-month success rates. Effects for combinations involve adding effects for components	aumento pt% en las tasas de éxito de 12 meses._x000D_ Efectos de combinaciones implican la adición de efectos de los componentes
2	ICER at unity = cost per life year gained per 1 percentage point increase in 6 month cessation rate in UK for 35-54 age group, if the incremental cost of implementation per smoker treated is $1. A 3.5% temporal discounting is applied. The data is from Stapleton et al. (2011). ICER at unity may differ from country to country; we suggest to leave as is, unless you have good evidence that it is diff…	ICER en unidad = coste por año de vida ganado por aumento de 1 punto porcentual en la tasa de abandono del hábito de 6 meses en el Reino Unido para el grupo de edad 35-54, si el costo incremental de la aplicación por fumador tratado es de $ 1._x000D_ _x000D_ Se aplica un descuento temporal 3,5%. Los datos provienen de Stapleton et al. (2011)._x000D_ _x000D_ ICER en la unidad pueden diferir de un …
3	The incremental cost-effectiveness ratio (ICER) is typically used in cost-effectiveness analyses. ICER is the ratio of the change in costs to incremental benefits of the intervention compared with the control. The equation for ICER is: ICER = (C1 – C2) / (E1 – E2) where C1 and E1 are the cost and effect in the intervention group and where C2 and E2 are the cost and effect in the control group.	La Ratio Coste Efectividad Incremental (ICER) se suele utilizar en el análisis de costo-efectividad ICER es la relación entre la variación de los costos a los beneficios incrementales de la intervención, en comparación con el control de la ecuación para ICER es: ICER = (C1 - C2) / (E1 - E2) donde C1 y E1 son el costo y el efecto en el grupo de intervención y donde C2 y E2 son el costo y el efecto…
4	Physician cost per hour is based on annual salary for a Medical Officer, assuming 4 weeks paid holiday and 35 hour week, with 100% additional costs for accommodation, servicing and on-costs (2005 data). See http://www.who.int/choice/costs/prog_costs/ for more details.	Costo médico por hora se basa en el salario anual de un oficial médico, suponiendo 4 semanas de vacaciones pagadas y 35 horas semanales, con un 100% de los costos adicionales de alojamiento, mantenimiento y (datos de 2005) en los costos._x000D_ _x000D_ Ver http://www.who.int/choice/costs/prog_costs/ para más detalles .
5	Other health worker cost per hour is based on annual salary for a Registered Nurse, assuming 4 weeks paid holiday and 35 h week with 100% additional costs for accommodation, servicing and on-costs (2005 data). See http://www.who.int/choice/costs/prog_costs/ for more details.	Otros costes por hora de los trabajadores de la salud se basa en el salario anual de una enfermera registrada, asumiendo 4 semanas de vacaciones pagadas y 35 h semanas con el 100% de los costos adicionales para el alojamiento, el servicio y sobre-costos (datos de 2005)._x000D_ _x000D_ Ver http://www.who.int/choice/costs/prog_costs/ para más detalles .
6	Per capita GDP (2013) is taken from http://api.worldbank.org/v2/en/indicator/ny.gdp.pcap.pp.cd	El PIB per cápita (2013) se toma de http://api.worldbank.org/v2/en/indicator/ny.gdp.pcap.pp.cd
7	- Physician hours per treatment is based on estimated contact time plus 100% for training and additional administrative work - Physician time for medications is based on side-effect profile that would need managing	- Hora médicos por tratamiento se basa en la estimación de tiempo de contacto más el 100% para la formación y el trabajo administrativo adicional_x000D_ _x000D_ - Tiempo del médico para los medicamentos se basa en el perfil de efectos secundarios que habría que gesti
8	- Other Healrh Worker hours per treatment is based on estimated contact time plus 100% for training and additional administrative work	- Otros horas Healrh trabajadores por tratamiento se basa en la estimación de tiempo de contacto más el 100% para la formación y el trabajo administrativo adicional
9	MATERIALS / DRUG UNIT COST: - Medication costs are based on actual prices or projected prices if the drug were to be available derived from costs where currently available - Text messaging costs are based on telecon costs plus set up costs spread over large number of users and promotion - Internet costs are based on hosting costs plus texting costs plus set up costs spread over large number of us…	COSTE MATERIALES UNIDAD / DROGAS:_x000D_ - El gasto en medicamentos se basan en los precios actuales o los precios proyectados si la droga fuera a estar disponible derivada de costos donde actualmente disponibles_x000D_ _x000D_ - Costes costos de los mensajes de texto se basan en los costos Telecon además establecieron extienden por gran número de usuarios y promoción_x000D_ _x000D_ - Los costos …
10	All costs are in international dollars - see conversion table: http://mdgs.un.org/unsd/mdg/SeriesDetail.aspx?srid=699 An international dollar has the same purchasing power in relation to gross domestic product as a US dollar has in the United States. Costs in local currency units are converted to international dollars using purchasing power parity (PPP) exchange rates. A PPP exchange rate is the …	Todos los costos son en dólares internacionales - ver tabla de conversión: http://mdgs.un.org/unsd/mdg/SeriesDetail.aspx?srid=699_x000D_ _x000D_ Un dólar internacional tiene el mismo poder adquisitivo en relación con el producto interno bruto como un dólar estadounidense en los Estados Unidos. Los costos en unidades de moneda local se convierten a dólares internacionales utilizando las tasas de c…
11	Name of WHO region	Nombre de la región de la OMS
13	World Bank income category (July 2014, see http://siteresources.worldbank.org/DATASTATISTICS/Resources/CLASS.XLS)	Banco Mundial categoría de ingresos (julio de 2014, ver http://siteresources.worldbank.org/DATASTATISTICS/Resources/CLASS.XLS)
12	Total combined cost of healthcare worker time (physician and other healthcare worker) required for intervention delivery; we recommend you use these figures unless you have better local data	Costo total combinado de tiempo de los trabajadores de la salud (médicos y otros trabajadores de la salud) requerido para la entrega de intervención; le recomendamos que utilice estas cifras a menos que tenga mejores datos locales
15	Total combined cost of labour and drugs/materials required for intervention delivery	Costo total combinado de trabajo y drogas / materiales necesarios para la entrega de intervención
16	If the ICER = per capita GDP, then affordability = 1 and any ratio of 1 or better should be considered as good value. An affordability value >1 is affordable	Si el ICER = PIB per cápita, a continuación, la asequibilidad = 1 y cualquier relación de 1 o mejor debería considerarse como una buena relación. Un valor asequibilidad> 1 es asequible
17	Brief advice (details to follow)	El consejo breve (detalles a seguir)
18	Behavioural support: in person (details to follow)	El apoyo del comportamiento: en persona (detalles a seguir)
19	Behavioural support: telephone (details to follow)	El apoyo del comportamiento: teléfono (detalles a seguir)
20	Text messaging (details to follow)	Mensajes de texto (detalles a seguir)
21	Printed materials (details to follow)	Los materiales impresos (detalles a seguir)
22	Single form NRT (details to follow)	Forma individual NRT (detalles a seguir)
23	Bupropion (details to follow)	Bupropion (detalles a seguir)
24	Nortriptyline (details to follow)	La nortriptilina (detalles a seguir)
25	Varenicline (details to follow)	Vareniclina (detalles a seguir)
26	Cytisine (details to follow)	Citisina (detalles a seguir)
27	In person support+ single NRT (details to follow)	En apoyo persona + individual NRT (detalles a seguir)
28	Dual NRT (details to follow)	NRT Dual (detalles a seguir)
29	In person support+ dual NRT (details to follow)	En apoyo persona + dual NRT (detalles a seguir)
99

## Sheet: Languages
Label name	English	Español
lbl_Tile_3	ABOUT	ACERCA
tmp_3	ABOUT	ACERCA
Label49	Acknowledgements:	Agradecimientos:
FOM_16	Affordability	Asequibilidad
lbl_Tile_2	AFFORDABILITY CALCULATOR	ASEQUIBILIDAD CALCULADORA
tmp_2	AFFORDABILITY CALCULATOR	ASEQUIBILIDAD CALCULADORA
lbl_MainTitle	Affordability Calculator for healthcare interventions to promote and assist tobacco cessation v1.8	Asequibilidad Calculadora para las intervenciones de salud promover y ayudar a dejar el tabaco v1.8
lbl_Currency	All costs are in International Dollars.	Todos los gastos están en dólares internacionales.
lbl_Int_02	Behavioural support: in person	Apoyo conductual en persona
lbl_Int_03	Behavioural support: telephone	Apoyo conductual teléfono
lbl_EQ1	Brazil	Brasil
lbl_Int_01	Brief advice	El consejo breve
lbl_Int_07	Bupropion	Bupropion
lbl_EQ2	China	China
Label46	Citation:	Cita:
lbl_Convert	Click to convert to local currency (2012 PPP):	Haga clic para convertir a la moneda local (2012):
Label51	Contact:	Contacto:
Label52	contact@email.com	contact@email.com
lbl_EQ11	Custom	Costumbre
lbl_Int_10	Cytisine	Citisina
lbl_EQ3	Czech Republic	Checo República
lbl_Int_12	Dual NRT	NRT Dual
FOM_01	Effect	Efecto
lbl_EQ4	Egypt	Egipto
Label53	Export User Guide to Word:	Guía del usuario de las Exportaciones a la Palabra:
FOM_06	GDP (per capita):	PIB (per cápita):
lbl_Tile_10	GO TO LEGACY SPREADSHEET	IR A HOJA DE HERENCIA
tmp_10	GO TO LEGACY SPREADSHEET	IR A HOJA DE HERENCIA
FOM_03	ICER	ICER
FOM_02	ICER at unity:	ICER en la unidad:
lbl_Import	Import intervention values from a similar country:	Valores de intervención de importación de un país parecido:
lbl_Int_13	In person support & dual NRT	En la persona de apoyo y de doble NRT
lbl_Int_11	In person support & single NRT	En la persona de apoyo y solo NRT
FOM_13	Income Level:	Nivel de ingresos:
lbl_EQ5	India	India
lbl_CurrentCurrency	Int$	Int $
Label29	Intervention Name	Nombre de Intervención
FOM_12	Labour unit cost	Costo unitario de trabajo
FOM_09	Mtrls/drug unit cost	Costo unitario de drogas etc
lbl_EQ6	Nepal	Nepal
lbl_Int_08	Nortriptyline	La nortriptilina
FOM_05	Other Health Worker salary:	Salario enfermera:
FOM_08	Other Health Worker hrs	Horas de enfermería
Label37	pa	año
Label38	pa	año
Label39	ph	/h
Label40	ph	/h
FOM_04	Physician salary:	Salario médico:
FOM_07	Physician hrs	Horas de médicos
lbl_Int_05	Printed materials	Los materiales impresos
FOM_11	Region:	Región:
lbl_Reset	Reset all values for this country:	Reajustar todos los valores para este país:
lbl_EQ7	Russian Federation	Ruso Federación
lbl_Int_06	Single form NRT	Forma individual NRT
lbl_EQ8	South Africa	Sur África
lbl_Int_04	Text messaging	Los mensajes de texto
Label36	This tool allows you to calculate the affordability, using a WHO definition, of tobacco cessation interventions in your country. These estimates can then be used as a basis for considering which interventions to prioritise. The tool uses data from the accompanying international review of efficacy and effectiveness and other standard sources: West R, Raw M, McNeill A, Stead L, Aveyard P, Britton J…	Esta herramienta le permite calcular la capacidad de pago, utilizando una definición de la OMS, de las intervenciones para dejar de fumar en su país. Estas estimaciones se pueden utilizar como una base para considerar que las intervenciones para priorizar. La herramienta utiliza datos de la revista internacional de acompañamiento de eficacia y efectividad y otras fuentes estándar: West R, Raw M, …
Label45	Tool developed by:	Herramienta desarrollado por:
FOM_15	Total cost	Costo total
lbl_EQ9	United Kingdom	Unido Reino
lbl_EQ10	Uruguay	Uruguay
Label42	User Guide	Guía del usuario
lbl_Tile_1	USER GUIDE	GUÍA DEL USUARIO
tmp_1	USER GUIDE	GUÍA DEL USUARIO
Label43	USING THE CALCULATOR The tool presents treatment effectiveness based on the scientific literature (see accompanying review), physician or other health worker time expected to be taken to deliver the intervention and cost data taken from standard sources (see notes). All terms, assumptions and units are also explained in the notes. All costs are converted into international dollars using a standar…	USO DE LA CALCULADORA La herramienta presenta la efectividad del tratamiento basado en la literatura científica (ver acompañando a revisión), médico u otro profesional de la salud de tiempo que se espera tomar para entregar los datos de intervención y de costos tomados de fuentes estándar (ver notas). Todos los términos, las suposiciones y las unidades también se explican en las notas. Todos los …
lbl_Int_09	Varenicline	Vareniclina
Label48	Version 1.1,:July 2014.	Versión 1.1,: 07 2014.
Label54	LANGUAGE	IDIOMA
lbl_Save	Save	Guardar

[truncated: 2 more sheets: Images, UserGuideExp]
